# Supplementary material for: Discovery and validation of novel and distinct RNA regulators for ribosomal protein S15 in diverse bacterial phyla
Source: BMC Genomics. 2014 Aug 7;15(1):657. doi: 10.1186/1471-2164-15-657 (PMC4137082; doi:10.1186/1471-2164-15-657)
Supplement: Supplementary file 1 — Additional file 1: Alignment of Alphaproteobacterial RNA. (TXT 86 KB) [file 12864_2014_6354_MOESM1_ESM.txt]

# STOCKHOLM 1.0
# Slinger, Deiorio-Hagger, Anthony, Gilligan, and Meyer. Discovery and validation of novel and distinct RNA regulators for ribosomal protein S15 in diverse bacterial phyla. BMC Genomics 2014. 
# RNA identified in most Alphaproteobacteria preceding gene encoding ribosomal protein S15 (rpsO).

NC_003911/4055480-4055633/1             CGCAUCC..GCAUCGGAAUCGc........uCUGAUGC.GGAACCUCUCCAUG..............gGCCuGUGCUGG.ACGACAUC...CCGGCCUGcGCCA.............................................................................................................................................................................................................................................................................................................................................----..-UUCA.CUCUA.ACCUGAC-AA.....GGAG..-ACCCCG.AUGUCGAUCACUACCGAAGAAAAAGCCCGCGUGAUGAAA..G..A..AU.A.Uggcacc...
NC_014625/2751930-2752076/1             CGCAUCC..UUUCAUGCCCCGu........gUGUGUCA.GGAUCUAUCGGA--...............-CC.AUGCUGG.ACGACAUC...CCGGCAU-.GGCC.............................................................................................................................................................................................................................................................................................................................................----..---CA.UUUUG.UCGUUACAUA.....AGGA..GACAGUG.AUGUCGAUUACGCCCGAAGAAAAAGCCCGCCUGCUGAAA..G..A..AU.U.Cgcgauc...
NC_017384/2465035-2465181/1             CGCAUCC..UUUCAUGCCCCGu........gUGUGUCA.GGAUCUAUCGGA--...............-CC.AUGCUGG.ACGACAUC...CCGGCAU-.GGCC.............................................................................................................................................................................................................................................................................................................................................----..---CA.UUUUG.UCGUUACAUA.....AGGA..GACAGUG.AUGUCGAUUACGCCCGAAGAAAAAGCCCGCCUGCUGAAA..G..A..AU.U.Cgcgauc...
NC_005956/285696-285848/-1              UACGAUA..AAUAAGAAGUCUuu......gaCUCUUCU.UGUUUUCUCACAGA...............CCC.UUGCUGA.ACGACAUC...UCGGCUAU.GGGU.............................................................................................................................................................................................................................................................................................................................................GAC-uuUUGUU.UAUUC.AUUUUUUGAA.....AGGA..UAAGACG.AUGUCGAUUACAGCUGAACGUAAAAAAGCUAUUGUCGCA..G..A..AU.-.-.........
NC_020300/162530-162680/-1              AUAAGCG..AGAGGGCGUUUUc........gCUCUUCU.CGUUGUCUCGCGGA...............CCC.CUGCUGA.ACGACAUC...UCGGCUGU.GGGC.............................................................................................................................................................................................................................................................................................................................................GUC-ugGGGUU.UCCUC.GUUUUUUGAA.....AGGA..UGACACG.AUGUCGAUUACGGCUGAACGUAAACAAGCUAUUAUCGCA..G..A..AU.-.-.........
NC_020301/265779-265931/-1              CUAAAAU..AGGUGAGAGUUUuc.....aacUCUUCUU.GUUUCUUCAUAGAC...............-CC.UUGCUGA.ACGACAUC...UCGGCUAU.GGGU.............................................................................................................................................................................................................................................................................................................................................-GGCuuUUGUU.UCUUU.AUUUUUUGAA.....AGGA..UAAUACG.AUGUCGAUUACAGCUGAACGUAAACAAGCUCUUGUUGCA..G..A..AU.-.-.........
NC_010161/294583-294735/-1              CGAAAGU..AGGUAAGAGUCUuu.....ggcUCUUCUU.AUUUCCUCGCAGAC...............-CC.UAGCUGA.ACGACAUC...UCGGCUAU.GGGU.............................................................................................................................................................................................................................................................................................................................................GACUuuAUGUU.UCUUC.GUUUUUUGAA.....AGGA..UGAUACG.AUGUCGAUUACAGCUGAACGUAAACAAGCUCUUGUGGCA..G..A..A-.-.-.........
NC_012846/318029-318181/-1              CGAAAAU..GGGUAAGAGUCUuu.....gacUCUUCUU.GUUUCCUCACAGAC...............-CC.CUGCUGA.ACGACAUC...UCGGCUAU.GGGU.............................................................................................................................................................................................................................................................................................................................................GACUuuAUGUU.UCUUC.GUUUUUGGAA.....AGGA..UAAUACG.AUGUCGAUUACAGCUGAACGUAAACAAGCUCUUGUCGCA..G..A..A-.-.-.........
NC_005955/257990-258142/-1              CCAGAGC..AAGUAAGAGUCUuu.....gacUCUUCUU.GUUCUUUCGUAGAC...............-CC.UUGCUGA.ACGACAUC...UCGGCUGU.GGGU.............................................................................................................................................................................................................................................................................................................................................GAC-..UUUUU.UCUUC.GUUUUUUGAA.....AGGA..UAAUACG.AUGUCGAUUACAGCUGAACGUAAACAAGCUCUUGUCGCA..G..A..AU.A.C.........
NC_018533/255730-255882/-1              CCAGAGC..AAGUAAGAGUCUuu.....gacUCUUCUU.GUUCUUUCGUAGAC...............-CC.UUGCUGA.ACGACAUC...UCGGCUGU.GGGU.............................................................................................................................................................................................................................................................................................................................................GAC-..UUUUU.UCUUC.GUUUUUUGAA.....AGGA..UAAUACG.AUGUCGAUUACAGCUGAACGUAAACAAGCUCUUGUCGCA..G..A..AU.A.C.........
NC_009667/772415-772560/-1              UCGAUCA..UGCGUAAA----..........---AGCA.UGUCAGAUCGUGUAaa..........uggCCC.GCGCUGG.ACGACAUC...CCGGCCC-.GGGC.............................................................................................................................................................................................................................................................................................................................................GUC-.uGGUUU.UCCUC.UCAUCUAGAA.....AGGG..UGUUACG.AUGUCGAUUACUGCUGAGCGCAAGCAAGCACUUAUCAAG..G..A..AU.A.-.........
NC_007618/2104495-2104643/1             CUGAUCG..AUUGCGUGAAAGag......cgUUCAAAU.CGUGUAAAUGGC--...............-CC.GCGCUGG.ACGACAUC...CCGGCCC-.GGGC.............................................................................................................................................................................................................................................................................................................................................GUC-.aGGUUU.UCCUC.UCAUUCAGAA.....AGGG..UGUUACG.AUGUCGAUUACUGCUGAGCGCAAGCAAGCACUUAUCAAG..G..A..AU.A.-.........
NC_004310/2090919-2091067/1             CUGAUCG..AUUGCGUGAAAGag......cgUUCAAAU.CGUGUAAAUGGC--...............-CC.GCGCUGG.ACGACAUC...CCGGCCC-.GGGC.............................................................................................................................................................................................................................................................................................................................................GUC-.aGGUUU.UCCUC.UCAUUCAGAA.....AGGG..UGUUACG.AUGUCGAUUACUGCUGAGCGCAAGCAAGCACUUAUCAAG..G..A..AU.A.-.........
NC_012441/2108825-2108973/1             CUGAUCG..AUUGCGUGAAAGag......cgUUCAAAU.CGUGUAAAUGGC--...............-CC.GCGCUGG.ACGACAUC...CCGGCCC-.GGGC.............................................................................................................................................................................................................................................................................................................................................GUC-.aGGUUU.UCCUC.UCAUUCAGAA.....AGGG..UGUUACG.AUGUCGAUUACUGCUGAGCGCAAGCAAGCACUUAUCAAG..G..A..AU.A.-.........
NC_016797/2091763-2091911/1             CUGAUCG..AUUGCGUGAAAGag......cgUUCAAAU.CGUGUAAAUGGC--...............-CC.GCGCUGG.ACGACAUC...CCGGCCC-.GGGC.............................................................................................................................................................................................................................................................................................................................................GUC-.aGGUUU.UCCUC.UCAUUCAGAA.....AGGG..UGUUACG.AUGUCGAUUACUGCUGAGCGCAAGCAAGCACUUAUCAAG..G..A..AU.A.-.........
NC_013119/2100070-2100218/1             CUGAUCG..AUUGCGUGAAAGag......cgUUCAAAU.CGUGUAAAUGGC--...............-CC.GCGCUGG.ACGACAUC...CCGGCCC-.GGGC.............................................................................................................................................................................................................................................................................................................................................GUC-.aGGUUU.UCCUC.UCAUUCAGAA.....AGGG..UGUUACG.AUGUCGAUUACUGCUGAGCGCAAGCAAGCACUUAUCAAG..G..A..AU.A.-.........
NC_017251/2090908-2091056/1             CUGAUCG..AUUGCGUGAAAGag......cgUUCAAAU.CGUGUAAAUGGC--...............-CC.GCGCUGG.ACGACAUC...CCGGCCC-.GGGC.............................................................................................................................................................................................................................................................................................................................................GUC-.aGGUUU.UCCUC.UCAUUCAGAA.....AGGG..UGUUACG.AUGUCGAUUACUGCUGAGCGCAAGCAAGCACUUAUCAAG..G..A..AU.A.-.........
NC_016795/310756-310904/-1              CUGAUCG..AUUGCGUGAAAGag......cgUUCAAAU.CGUGUAAAUGGC--...............-CC.GCGCUGG.ACGACAUC...CCGGCCC-.GGGC.............................................................................................................................................................................................................................................................................................................................................GUC-.aGGUUU.UCCUC.UCAUUCAGAA.....AGGG..UGUUACG.AUGUCGAUUACUGCUGAGCGCAAGCAAGCACUUAUCAAG..G..A..AU.A.-.........
NC_009505/2094496-2094644/1             CUGAUCG..AUUGCGUGAAAGag......cgUUCAAAU.CGUGUAAAUGGC--...............-CC.GCGCUGG.ACGACAUC...CCGGCCC-.GGGC.............................................................................................................................................................................................................................................................................................................................................GUC-.aGGUUU.UCCUC.UCAUUCAGAA.....AGGG..UGUUACG.AUGUCGAUUACUGCUGAGCGCAAGCAAGCACUUAUCAAG..G..A..AU.A.-.........
NC_006932/2107376-2107524/1             CUGAUCG..AUUGCGUGAAAGag......cgUUCAAAU.CGUGUAAAUGGC--...............-CC.GCGCUGG.ACGACAUC...CCGGCCC-.GGGC.............................................................................................................................................................................................................................................................................................................................................GUC-.aGGUUU.UCCUC.UCAUUCAGAA.....AGGG..UGUUACG.AUGUCGAUUACUGCUGAGCGCAAGCAAGCACUUAUCAAG..G..A..AU.A.-.........
NC_015857/2121447-2121595/1             CUGAUCG..AUUGCGUGAAAGag......cgUUCAAAU.CGUGUAAAUGGC--...............-CC.GCGCUGG.ACGACAUC...CCGGCCC-.GGGC.............................................................................................................................................................................................................................................................................................................................................GUC-.aGGUUU.UCCUC.UCAUUCAGAA.....AGGG..UGUUACG.AUGUCGAUUACUGCUGAGCGCAAGCAAGCACUUAUCAAG..G..A..AU.A.-.........
NC_017248/2100841-2100989/1             CUGAUCG..AUUGCGUGAAAGag......cgUUCAAAU.CGUGUAAAUGGC--...............-CC.GCGCUGG.ACGACAUC...CCGGCCC-.GGGC.............................................................................................................................................................................................................................................................................................................................................GUC-.aGGUUU.UCCUC.UCAUUCAGAA.....AGGG..UGUUACG.AUGUCGAUUACUGCUGAGCGCAAGCAAGCACUUAUCAAG..G..A..AU.A.-.........
NC_010742/2105623-2105771/1             CUGAUCG..AUUGCGUGAAAGag......cgUUCAAAU.CGUGUAAAUGGC--...............-CC.GCGCUGG.ACGACAUC...CCGGCCC-.GGGC.............................................................................................................................................................................................................................................................................................................................................GUC-.aGGUUU.UCCUC.UCAUUCAGAA.....AGGG..UGUUACG.AUGUCGAUUACUGCUGAGCGCAAGCAAGCACUUAUCAAG..G..A..AU.A.-.........
NC_010169/1906891-1907039/1             CUGAUCG..AUUGCGUGAAAGag......cgUUCAAAU.CGUGUAAAUGGC--...............-CC.GCGCUGG.ACGACAUC...CCGGCCC-.GGGC.............................................................................................................................................................................................................................................................................................................................................GUC-.aGGUUU.UCCUC.UCAUUCAGAA.....AGGG..UGUUACG.AUGUCGAUUACUGCUGAGCGCAAGCAAGCACUUAUCAAG..G..A..AU.A.-.........
NC_017244/2109257-2109405/1             CUGAUCG..AUUGCGUGAAAGag......cgUUCAAAU.CGUGUAAAUGGC--...............-CC.GCGCUGG.ACGACAUC...CCGGCCC-.GGGC.............................................................................................................................................................................................................................................................................................................................................GUC-.aGGUUU.UCCUC.UCAUUCAGAA.....AGGG..UGUUACG.AUGUCGAUUACUGCUGAGCGCAAGCAAGCACUUAUCAAG..G..A..AU.A.-.........
NC_017246/2109575-2109723/1             CUGAUCG..AUUGCGUGAAAGag......cgUUCAAAU.CGUGUAAAUGGC--...............-CC.GCGCUGG.ACGACAUC...CCGGCCC-.GGGC.............................................................................................................................................................................................................................................................................................................................................GUC-.aGGUUU.UCCUC.UCAUUCAGAA.....AGGG..UGUUACG.AUGUCGAUUACUGCUGAGCGCAAGCAAGCACUUAUCAAG..G..A..AU.A.-.........
NC_016778/1071143-1071291/-1            CUGAUCG..AUUGCGUGAAAGag......cgUUCAAAU.CGUGUAAAUGGC--...............-CC.GCGCUGG.ACGACAUC...CCGGCCC-.GGGC.............................................................................................................................................................................................................................................................................................................................................GUC-.aGGUUU.UCCUC.UCAUUCAGAA.....AGGG..UGUUACG.AUGUCGAUUACUGCUGAGCGCAAGCAAGCACUUAUCAAG..G..A..AU.A.-.........
NC_010103/2089092-2089240/1             CUGAUCG..AUUGCGUGAAAGag......cgUUCAAAU.CGUGUAAAUGGC--...............-CC.GCGCUGG.ACGACAUC...CCGGCCC-.GGGC.............................................................................................................................................................................................................................................................................................................................................GUC-.aGGUUU.UCCUC.UCAUUCAGAA.....AGGG..UGUUACG.AUGUCGAUUACUGCUGAGCGCAAGCAAGCACUUAUCAAG..G..A..AU.A.-.........
NC_003317/2020079-2020227/-1            CUGAUCG..AUUGCGUGAAAGag......cgUUCAAAU.CGUGUAAAUGAC--...............-CC.GCGCUGG.ACGACAUC...CCGGCCC-.GGGC.............................................................................................................................................................................................................................................................................................................................................GUC-.aGGUUU.UCCUC.UCAUUCAGAA.....AGGG..UGUUACG.AUGUCGAUUACUGCUGAGCGCAAGCAAGCACUUAUCAAG..G..A..AU.A.-.........
NC_011989/161984-162125/1               CCCAGCA.uUGCAGAACUAU-..........----GCG.UGCAUUCAUGGC--...............-CU.CCGCUGG.ACGACAUC...CCGGCCGC.AGGC.............................................................................................................................................................................................................................................................................................................................................GUC-..-CGAA.UCCUCcCUUUUAAGAA.....AGGA..-CAUACG.AUGUCGAUUACCGCAGAGCGCAAGUCAGCCCUCAUCAAG..G..A..AU.A.Cg........
NC_011369/4238570-4238717/-1            GGCAGCGccAGCGUCAGGUUC..........GCCUGCU.CGCAUUCACGGC--...............-CA.AAGCUGG.ACGACAUC...CCGGCUUU.UGGC.............................................................................................................................................................................................................................................................................................................................................GACC.uUUAUC.UCCUC.UCUUA--GAA.....AGGA..UCACCCG.AUGUCGAUCACUGCUGAGCGCAAGUCUGCGCUGAUCAAG..G..A..AU.A.C.........
NC_008380/150697-150844/-1              GGCAGCGccAGCGUCAGGUUU..........GCCUGCU.CGCAUUCACGGC--...............-CA.AAGCUGG.ACGACAUC...CCGGCUUU.UGGC.............................................................................................................................................................................................................................................................................................................................................GAC-.uUUAUC.UCCUCcUCUUA--GAA.....AGGA..UCACCCG.AUGUCGAUCACUGCUGAGCGCAAGUCUGCGCUGAUCAAG..G..A..AU.A.U.........
NC_012850/4511345-4511490/-1            CAGCGCC..AGCAUCGGGUAC..........GCCCGUU.UGCAUUCACGGC--...............-CA.AAGCUGG.ACGACAUC...CCGGCUUU.UGGC.............................................................................................................................................................................................................................................................................................................................................GAC-.uUUAUC.UCCUCcUCUUA--GAA.....AGGA..UAACCCG.AUGUCGAUCACUGCUGAGCGCAAGUCUGCGCUGAUCAAG..G..A..AU.A.U.........
NC_012587/3790162-3790304/1             GCCAGCG.aAAGGCACCGCC-..........---UCUU.CGUGUGAACGGC--...............-CG.CGGCUGG.ACGACAUC...CCGGCUGC.CGGC.............................................................................................................................................................................................................................................................................................................................................GACC..CCUAA.UCCUC.GAAAUC-GAA.....AGGA..UCAACCG.AUGUCGAUCACUGCAGAGCGCAAGGCUCAGCUCAUCAAG..G..A..UU.U.U.........
NC_018000/6345500-6345642/1             GCCAGCG.aAAGGCACCGCC-..........---UCUU.CGUGUGAACGGC--...............-CG.CGGCUGG.ACGACAUC...CCGGCUGC.CGGC.............................................................................................................................................................................................................................................................................................................................................GACC.cUAAAA.UCCUC.GAAAC--GAA.....AGGA..UCAACCG.AUGUCGAUCACUGCAGAGCGCAAGGCUCAGCUUAUCAAG..G..A..AU.U.U.........
NC_009636/3653009-3653154/1             -CACGCC.aGCGAGAGG----..........----CGC.GGCCUCUUCGUGCGaa...........cgGCCgCAGCUGG.ACGACAUC...CCGGCUGC.CGGC.............................................................................................................................................................................................................................................................................................................................................GACC.cUCAAA.UCCUC.GGAAC--GAA.....AGGA..UCAACCG.AUGUCGGUAACUGCAGAGCGCAAAGCGCAGAUCAUCAAG..G..A..AU.U.C.........
NC_016812/4147660-4147802/1             GCCAGCG.aAAGGCACCGCC-..........---UCUU.CGUGUGAACGGC--...............-CG.CGGCUGG.ACGACAUC...CCGGCUGC.CGGC.............................................................................................................................................................................................................................................................................................................................................GACC.cUUAAA.UCCUC.GAAAUC-GAA.....AGGA..UCAACCG.AUGUCGAUCACUGCAGAGCGCAAGGCUCAGCUCAUCAAG..G..A..UU.U.-.........
NC_015675/17056-17199/-1                CGCAGCA.cAGCGCCACGACG..........CUUUGCU.UGCACCGGC-----...............-CC.CUGCUGG.ACGACAUC...CCGGCUGA.GGGC.............................................................................................................................................................................................................................................................................................................................................GACC.cGUU--.UCCUC.GAACAGAU-A.....AGGA.aAAGCACG.AUGUCGAUUACUGCCGAGCGCAAACAGGAAUUGAUGGGU..G..A..AU.U.C.........
NC_014923/16679-16822/-1                CGCAGCU.uAGCGCUAUGACG..........CUUUGCU.UGCA-----CCGGC...............-CC.CUGCUGG.ACGACAUC...CCGGCUGA.GGGC.............................................................................................................................................................................................................................................................................................................................................GACC.cGUU--.UCCUC.AAACAGAU-A.....AGGA.aAAACACG.AUGUCGAUUACUGCCGAGCGCAAACAGGAAUUGAUGGGU..G..A..AU.U.C.........
NC_019973/16950-17092/-1                CGCAGCA.uAGCGCCUUGAC-..........----GCUuUGCAUGCACGGC--...............-CC.CUGCUGG.ACGACAUC...CCGGCUGU.GGGC.............................................................................................................................................................................................................................................................................................................................................GACC.cGUU--.UCCUC.AAACAGAU-A.....AGGA.aAAACACG.AUGUCGAUUACUGCCGAGCGCAAACAGGAAUUGAUGGGU..G..A..AU.U.C.........
NC_002678/4462220-4462363/1             CGCAGCA.uAGCGCCUCGACG..........CUUUGCU.UGCACCGGC-----...............-CC.CUGCUGG.ACGACAUC...CCGGCUGA.GGGC.............................................................................................................................................................................................................................................................................................................................................GACC.cGUU--.UCCUC.AAACA--U-A.....AGGA.aAAACACG.AUGUCGAUUACUGCCGAGCGCAAAAAGGAAUUGAUGGGU..G..A..AU.U.Cgc.......
NC_017325/3783161-3783306/1             CACGCCA..GCGAAAGG----..........----CGC.CGCCUCUUCGUGCGaa...........cgGCCgUAGCUGG.ACGACAUC...CCGGCUGC.CGGC.............................................................................................................................................................................................................................................................................................................................................GACC.cUCAAA.UCCUC.GAAC---GAA.....AGGA..UCAAACG.AUGUCGGUUACUGCAGAGCGCAAAGCUCAGAUCAUCAAG..G..A..AU.U.Cg........
NC_017322/3549324-3549469/1             CACGCCA..GCGAAAGG----..........----CGC.CGCCUCUUCGUGCGaa...........cgGCCgUAGCUGG.ACGACAUC...CCGGCUGC.CGGC.............................................................................................................................................................................................................................................................................................................................................GACC.cUCAAA.UCCUC.GAAC---GAA.....AGGA..UCAAACG.AUGUCGGUUACUGCAGAGCGCAAAGCUCAGAUCAUCAAG..G..A..AU.U.Cg........
NC_015590/3696651-3696796/1             CACGCCA..GCGAAAGG----..........----CGC.CGCCUCUUCGUGCGaa...........cgGCCgUAGCUGG.ACGACAUC...CCGGCUGC.CGGC.............................................................................................................................................................................................................................................................................................................................................GACC.cUCAAA.UCCUC.GAAC---GAA.....AGGA..UCAAACG.AUGUCGGUUACUGCAGAGCGCAAAGCUCAGAUCAUCAAG..G..A..AU.U.Cg........
NC_018700/3555321-3555466/1             CACGCCA..GCGAAAGG----..........----CGC.CGCCUCUUCGUGCGaa...........cgGCCgUAGCUGG.ACGACAUC...CCGGCUGC.CGGC.............................................................................................................................................................................................................................................................................................................................................GACC.cUCAAA.UCCUC.GAAC---GAA.....AGGA..UCAAACG.AUGUCGGUUACUGCAGAGCGCAAAGCUCAGAUCAUCAAG..G..A..AU.U.Cg........
NC_003047/276586-276731/1               CACGCCA..GCGAAAGG----..........----CGC.CGCCUCUUCGUGCGaa...........cgGCCgUAGCUGG.ACGACAUC...CCGGCUGC.CGGC.............................................................................................................................................................................................................................................................................................................................................GACC.cUCAAA.UCCUC.GAAC---GAA.....AGGA..UCAAACG.AUGUCGGUUACUGCAGAGCGCAAAGCUCAGAUCAUCAAG..G..A..AU.U.Cg........
NC_019845/272495-272640/1               CACGCCA..GCGAAAGG----..........----CGC.CGCCUCUUCGUGCGaa...........cgGCCgUAGCUGG.ACGACAUC...CCGGCUGC.CGGC.............................................................................................................................................................................................................................................................................................................................................GACC.cUCAAA.UCCUC.GAAC---GAA.....AGGA..UCAAACG.AUGUCGGUUACUGCAGAGCGCAAAGCUCAGAUCAUCAAG..G..A..AU.U.Cg........
NC_007761/122404-122542/-1              AGCAUCG..GG-UGCG-----..........-----CC.CGAUUGCAUUCGCG...............GCCaAAGCUGG.ACGGCAUC...CCGGCUUU.UGGC.............................................................................................................................................................................................................................................................................................................................................GACU..UCUUC.UCCUC.UCAUA--GAA.....AGGA..CCAUCCG.AUGUCGAUCACUGCUGAGCGCAAGGCUGCGCUGAUCAAG..G..A..AU.A.Cg........
NC_020059/121005-121144/-1              AGCAUCA..GGCA--------..........---UGCC.UGAUUGCAUUCGCG...............GCCaAUGCUGG.ACGACAUC...CCGGCGUUuGGC-.............................................................................................................................................................................................................................................................................................................................................GACU.uCAAUC.UCCUC.UCAUA--GAA.....AGGA..CCAUCUG.AUGUCGAUCACUGCUGAGCGCAAGGCUGCGCUGAUCAAG..G..A..AU.A.Cg........
NC_010994/163454-163593/-1              CAGCAUC..GGGUACG-----..........----CUC.GAUUGCAUUCGCGG...............CCA.AAGCUGG.ACGGCAUC...CCGGCUUU.UGGC.............................................................................................................................................................................................................................................................................................................................................GACU..UCUUC.UCCUC.UCAUA--GAA.....AGGA..CCAUCCG.AUGUCGAUCACUGCUGAGCGCAAGGCUGCGCUGAUCAAG..G..A..AU.A.Cg........
NC_011985/154024-154162/-1              -------..AGCAUCGGGCC-..........---UGCU.CGAUUGCAUUCGCG..............gCCA.AUGCUGG.ACGACAUC...CCGGCGUU.UGGC.............................................................................................................................................................................................................................................................................................................................................GACU..-UAUU.UCCUCcUCAUA--GAA.....AGGA..CCAUCCG.AUGUCGAUUACUGCUGAGCGCAAAGCUGCGCUGAUCAAG..G..A..AU.A.Cg........
NC_008254/4237387-4237531/1             CGCAUCA..CAGCGCCUUUAG..........CGCCCUG.UGGAAAAUGGC---...............-CC.UUGCUGG.ACGACAUC...CCGGCUGU.GGGC.............................................................................................................................................................................................................................................................................................................................................GGCU..-UAU-.UCCUCuAGUUAAUGAA.....AGGA..--CCCCG.AUGUCGAUUACUGCCGAGCGCAAGCAGGAGCUUUUGAAG..G..A..AU.U.Cgc.......
NC_015183/86781-86926/-1                AGCGCCA..GCUUGGGCUUUG..........CCUAUGC.UGCCGAAUGG----...............-CCaGAGCUGG.ACGACAUC...CCGGCUCUaGGCG.............................................................................................................................................................................................................................................................................................................................................-UCCcaUUUU-.UCCUU.AAAAUA-GAA.....AGGA..UCGUCCG.AUGUCGAUUACUGCAGAGCGCAAAGCCGCCCUCAUCAAG..G..A..AU.A.U.........
NC_003062/87099-87244/-1                AGCGCCA..GCUUGGGCUUUG..........CCUAUGC.UGCUGAAUGG----...............-CCaGAGCUGG.ACGACAUC...CCGGCUCUaGGCG.............................................................................................................................................................................................................................................................................................................................................-UCCccGUUUU.UCCUU.AAAACAAGAA.....AGGA..UCGUACG.AUGUCGAUUACUGCAGAGCGCAAAGCCGCCCUCAUCACG..G..A..AU.-.-.........
NC_014932/171941-172091/-1              UCAAAAU..AAGUAAGAGUUUuu......ucUUCUCUU.GUUAUUUCAUAGC-...............-CU.UUGCUGG.ACGACAUC...UCGGCUAU.AGGU.............................................................................................................................................................................................................................................................................................................................................----..GUUUU.UUCUC.AUUUUUUGAA.....AGGA..UGGUACG.AUGUCGAUUACUGCUGAGCGUAAACAAGCUCUUAUUACA..G..A..AU.A.Ugca......
NC_016078/3418609-3418751/1             GUCAGCA.aAAGGGUC-----..........-UCCCUU.UGCCCAUUCAACGG...............-CCaUUCCUGG.ACGGCAUC...CCGG-UAU.UGGC.............................................................................................................................................................................................................................................................................................................................................GUCAcgCAAC-.UCCUU.GUUUUCGAAA.....GGGA..UAUUACG.AUGUCGAUUACUGCUGAGCGCAAGGCUGAGCUCAUCAAG..G..A..CU.-.-.........
NC_008209/624760-624911/-1              CCCAUCG..CCGGAAAGAAUCcg......uuCUCACGG.CGAACCUCCACGGG...............-CCuGUGCUGG.ACGACAUC...CCGGCCU-.GCGC.............................................................................................................................................................................................................................................................................................................................................--CUuaCUGAA.ACCUU.UAGAAUU---.....AGGA..GACCCCG.AUGUCGAUUACAGCAGAAGAAAAAGCCCGCGUCAUGAAA..G..A..GU.U.Cgc.......
NC_015730/3948400-3948553/1             CCCAUCG..CCGAAAGGAAUCccg....uuuUUUCCGG.CGACCCUCCACGGG...............-CCuGUGCUGG.ACGACAUC...CCGGCCU-.GCGC.............................................................................................................................................................................................................................................................................................................................................--CUuaUUGAA.ACCU-.UAAAAUU---.....AGGA..GACCCCG.AUGUCGAUUACAGCCGAAGAAAAAGCCCGCGUCAUGAAA..G..A..UU.U.Ugca......
NC_009952/3158006-3158145/1             CGCAUCU..GCGCCGCG----..........-CUGCGC.GGGUUCCACGA---...............-GCcUUGCUGG.ACGACAUC...CCGGCCU-.GCGC.............................................................................................................................................................................................................................................................................................................................................-UGAccCUGAA.ACCUC.UAUCGA----.....AGGA..GACACCG.AUGUCGAUCACCGCCGAAGAAAAAGCCCGCCUGAUCAAG..G..A..AU.A.Cgc.......
NC_008044/85225-85378/-1                CGCAUCC..CGAUGUGGAAUCac......cgCCACUUG.GGACUCUCCAUGGG...............-CCuGCGCUGG.ACGACAUC...CCGGCCUGcGCCA.............................................................................................................................................................................................................................................................................................................................................-UCCacUCU-A.ACCUU.AUGA------.....AGGA..GACCCCG.AUGUCGAUCACUGCAGAAGAAAAAACACGCCUGAUGAAA..G..A..AU.U.Cgcgac....
NC_008783/1301850-1302001/1             GUCACAG.uGAGUGAGAAUUUu........uGCUCCUC.UUGUGACCUAACGA...............CCC.CUGCUGA.ACGACAUC...UCGGCUAC.GGGU.............................................................................................................................................................................................................................................................................................................................................-GAUuuUGUU-.UCUUC.AUUGUUUGAA.....AGGA..UUACACG.AUGUCGAUUACAGCUGAACGUAAACAAGAGCUUAUUACA..G..A..AU.A.-.........
NC_008686/2780364-2780512/-1            CGCAUCC..GCUUGGGUGAU-..........-UCCGGC.GGUAUCUCUCCAUGg.............gCCU.GUGCUGG.ACGACAUC...CCGGCCUG.AGCC.............................................................................................................................................................................................................................................................................................................................................----..AUAAC.CCCU-.UGAUCCUGAA.....AGGA..GCCCCCG.AUGUCGAUCACGGUCGAAGAAAAGAACCGCGUGAUGACC..G..A..AU.U.Cgcca.....
NC_018286/3395124-3395273/1             ACCUUCU.gCGGAAAACUGCA..........UCACCCG.AGACGCCUCCAUGG...............GCCuGUGCUGG.ACGACAUC...CCGGCCUG.-CGC.............................................................................................................................................................................................................................................................................................................................................CAUUcaCACAA.ACCU-.UCAA------.....AGGA..GACCCCG.AUGUCGAUCACUGCUGAAGACAAAGCCCGCCUGAUGAAA..G..A..AU.U.Cgcaa.....
NC_018290/3456103-3456252/1             ACCUUCU.gCGGAAAACUGCA..........UCGCCCG.AGACGCCUCCAUGG...............GCCuGUGCUGG.ACGACAUC...CCGGCCUG.-CGC.............................................................................................................................................................................................................................................................................................................................................CAUUcaCACAA.ACCU-.UCAA------.....AGGA..GACCCCG.AUGUCGAUCACUGCUGAAGACAAAGCCCGCCUGAUGAAA..G..A..AU.U.Cgcaa.....
NC_007802/4134759-4134908/-1            CGCAUCC..GAGGCACGCAUCc........gCGUGUCC.GGACCCUCCAUGGG...............-CC.UUGCUGG.ACGACAUC...CCGGCCUG.CGCC.............................................................................................................................................................................................................................................................................................................................................----..--AUA.ACCUUaACCCUGA---.....AGGA..GACCCCG.AUGUCGAUUACGCCCGAAGAAAAAGCCCGCCUGAUGAAG..G..A..AU.U.Cgccacca..
NC_009428/2977179-2977318/-1            CGCAUCC..GCCCCUGGU---..........----GGC.GGAGCUACAGGG--...............-CC.CUGCUGG.ACGACAUC...CCGGCUUGcGCCG.............................................................................................................................................................................................................................................................................................................................................----..-----.-UCAC.ACACAGAACA.....UGGA..GUAUCCG.AUGUCGAUCACCGUCGAAGAAAAAGCCCGUCUCAUCAAG..G..A..AU.A.Cgccaccaag
NC_011963/2541779-2541918/1             CGCAUCC..GCCCUUGC----..........--CGGGU.GGAAGCCAAGGG--...............-CC.UUGCUGG.ACGACAUC...CCGGCUCG.UGCC.............................................................................................................................................................................................................................................................................................................................................----..--GUC.ACCU-.GCAGAUA---.....UGGA..GUAUCCG.AUGUCGAUCACCGUCGAAGAAAAAGCCCGCCUCAUCAAG..G..A..AU.A.Ugccaccaag
NC_009049/2915550-2915689/1             CGCAUCC..GCCCUUG-----..........-CCGGGC.GGAAGCCAAGGG--...............-CC.UUGCUGG.ACGACAUC...CCGGCUCG.UGCC.............................................................................................................................................................................................................................................................................................................................................----..--GUC.ACCU-.GCAGAUA---.....UGGA..GUAUCCG.AUGUCGAUCACCGUCGAAGAAAAAGCCCGCCUCAUCAAG..G..A..AU.A.Ugccaccaag
NC_007493/2868390-2868529/1             CGCAUCC..GCCCUUG-----..........-CCGGGC.GGAAGCCAAGGG--...............-CC.UUGCUGG.ACGACAUC...CCGGCUCG.UGCC.............................................................................................................................................................................................................................................................................................................................................----..--GUC.ACCU-.GCAGAUA---.....UGGA..GUAUCCG.AUGUCGAUCACCGUCGAAGAAAAAGCCCGCCUCAUCAAG..G..A..AU.A.Ugccaccaag
NC_014034/318017-318156/1               CCAUCCG..CCGGAUU-----..........----CGG.CGGAGACUCCACGG...............GCC.CUGCUGG.ACGACAUC...CCGGCUUG.CGCC.............................................................................................................................................................................................................................................................................................................................................----..-AUCA.CCCUUuGCAC------.....AGGA..GACCCCG.AUGUCGAUCACCGUCGAGACCAAAACCCGUCUGAUGAAA..G..A..AU.U.Ugccaccaag
NC_015717/4564292-4564442/-1            CGCACCC..GCGCGGGCCUCGu........uCCCGCGC.GGCUUUCGUUUGCG...............ACC.CCGCUGG.ACGACAUC...CCGGCCGU.GGCC..........g............................................................................................................................................................................................................................................................................................c.....................................UGAUcuCAAAC.UCCC-.AAUUUCGAA-.....AGGA..GCAUUCG.AUGUCGCAGAUCGCACCUCACCGCCGUGAGGCCAAGACG..G..C..U-.-.-.........
NC_018485/1816780-1816928/1             CGCACGC..CCCGGUUCGCC-..........----GGG.GCGGCUCCGUUUUCgc..........gcgACC.CUGCUGG.ACGACAUC...CCGGCCUU.GGCC..........g............................................................................................................................................................................................................................................................................................c.....................................GGAGcgCGGAU.CACCC.CAGAAAAACA.....AGGA..CAAUCCG.AUGUCGAUCACGGCGGAGCGCAAGCAGGCGCUCAUCAAG..G..-..--.-.-.........
NC_009720/294206-294408/-1              CGCGCGG.aCGGUGCCGAAA-..........GGCGCCG.CCGUCCGCGUUUUGcc..........ucgACC.GUGCUGG.ACGACAUC...CCGGCCC-.GGCC.............................................................g...........................agcggaagc.cugaac...................ggccauccggca..............................................acccgg.uggcuc...........auccc.................................aagggcuuccac.............................................................................CCCA.c-----.UCUC-.GUUGAA----.....AGGA..UGGACCG.AUGUCGAUCACAGCAGAGCGCAAGCAGGCGCUGAUCAAG..G..A..UU.U.U.........
NC_010725/4809727-4809890/-1            UGGUCCG.cGCCGCCUCGACCcg.....gcuGACGGGC.GGGGCUUGUGCCGCuugc......ggcugACC.GUGCUGG.ACGACAUC...CCGGCACC.GGCC...................................cgaccgcgaguauuucaa.........................................................................agg.ugcccuuccccucccgugggc.................................ggcg.ccuccg...........acccaa.........................................................................................................................----..-----.ACCUC.AUCUGAA---.....AGG-..CCUG-CG.AUGUCGAUCACGGCAGAGCGCAAGACCGCGCUCAUCAAG..G..A..CU.A.Cgccaaggga
NC_012988/4928473-4928669/-1            ------C..GCCGCCUCGACCcg.....guuACCGGGC.GGGGCUUGUGCCGCuugc......ggcugACC.GUGCUGG.ACGACAUC...CCGGCACC.GGCC...................................cgaccgcgaguuuuucaa.........................................................................agg.ugcccuucccucccaugggc..................................ggcg.cuuccg...........accaa..........................................................................................................................----..-----.ACCUCcAUCUGAA---.....AGG-..CCUG-CG.AUGUCGAUCACGGCAGAGCGCAAGACCGCGCUCAUCAAG..G..A..--.-.-.........
NC_012808/4514876-4515032/-1            ------C..GCCGCCUCGACCcg.....guuACCGGGC.GGGGCUUGUGCCGCuugc......ggcugACC.GUGCUGG.ACGACAUC...CCGGCACC.GGCC...................................cgaccgcgaguuuuucaa.........................................................................agg.ugcccuucccucccaugggc..................................ggcg.ccuccg...........accaa..........................................................................................................................----..-----.ACCUCcAUCUGAA---.....AGG-..CCUG-CG.AUGUCGAUCACGGCAGAGCGCAAGACCGCGCUCAUCAAG..G..A..--.-.-.........
NC_011757/4649385-4649581/-1            ------C..GCCGCCUCGACCcg.....guuACCGGGC.GGGGCUUGUGCCGCuugc......ggcugACC.GUGCUGG.ACGACAUC...CCGGCACC.GGCC...................................cgaccgcgaguuuuucaa.........................................................................agg.ugcccuucccucccaugggc..................................ggca.ccuccg...........accaa..........................................................................................................................----..-----.ACCUCcAUCUGAA---.....AGG-..CCUG-CG.AUGUCGAUCACGGCAGAGCGCAAGACCGCGCUCAUCAAG..G..A..--.-.-.........
NC_010172/4479225-4479421/-1            ------C..GCCGCCUCGACCcg.....guuACCGGGC.GGGGCUUGUGCCGCuugc......ggcugACC.GUGCUGG.ACGACAUC...CCGGCACC.GGCC...................................cgaccgcgaguuuuucaa.........................................................................agg.ugcccuucccucccaugggc..................................ggca.ccuccg...........accaa..........................................................................................................................----..-----.ACCUCcAUCUGAA---.....AGG-..CCUG-CG.AUGUCGAUCACGGCAGAGCGCAAGACCGCGCUCAUCAAG..G..A..--.-.-.........
NC_016642/538245-538451/1               CGCCGCU..GGGAAGCAGACG.........nCUUGCCC.GGCCAACAUGUGUUggc.........cugACC.CUGCUAG.ACGACAUC...UUGGCACG.GCCC..........................................................................................gaguucag.ca.cauc.....................gc.ucuguaaga..............................................aga.gcaca.......................................uucaauaa...gaugcagcuu...............................................................................CGGC..-----.UGCCAuUAGAUA---A.....GGA-.aAAAU-CG.AUGUCGAUUACGCCUGAAAAAAAAGCAGAACUGAUCAAG..G..A..AU.U.Cgcugucaaa
NC_019670/277888-278024/-1              UGCGCCA..AGAUGAAAGUC-..........----GAG.UGCACCGUCGUGAC...............CUC.CGACUGGgACGGCAUCaucCCGGCCCU.GAAC.............................................................................................................................................................................................................................................................................................................................................GCCA..AGA--.AGUUC.GACUUCC---.....UGAU..CUCCUCG.AUGUCGAUCACCGACGAGCGCAAGCAAGCGGUG------..G..A..CU.U.-.........
NC_014313/3578361-3578504/1             CGCGCGG..GGUGCUCGCACU..........CUCGCGC.GGCUUUCAUUUGCG...............ACC.CCGCUGG.ACGACAUC...CCGGCCGU.GGCC.............................................................................................................................................................................................................................................................................................................................................GCUU.uUUUCA.CACUC.CAAUUC-GAA.....AGGA..GCUACCG.AUGUCGCAGAUCGCACCUCACCGCCGUGAGGCGAAAACG..-..-..--.-.-.........
NC_014414/1054873-1055032/-1            CUCUACA..GCGUCUUGCUUG..........UGCUUGC.GGAUCGCGGGUCAAucaacuaagggcagcACU.UCGCUGG.ACGGUGCC...CUGGCGAG.CGAC.............................................................................................................................................................................................................................................................................................................................................CAUC..----C.CUUUG.GCACCGCGGA.....GAAG..AAGAACG.AUGUCGAUUUCCCCGGCGCGUAAAGCCGAUCUGAUUGCC..G..A..AU.A.-.........
NC_011666/311980-312149/-1              ------C..GCUGCGCGGUC-..........CUCGCGC.GCCCCCUGAGCUCC...............ACC.GUGCUGG.ACGACAUC...CCGGCAC-.GGCUgcgcuuuggguaaaccugcggacgcgccgcgcguc..........................................................................................................................................................................................................................................................................................................---C..-GCUC.GAUU-.-GCUAUGGAA.....AGGU..UGCCCCG.AUGUCGAUUACGCCAGAGCGCAAGCAGACGCUCGUGAAG..G..A..AU.A.-.........
NC_009937/82093-82282/-1                CGCGCCG..CAGGCGAAAGCCg........gCAUCAUU.UCCGCUCGUGCAUG...............ACC.GCGCUGG.ACGACAUC...CCGGCCC-.GGCCaucccugcggcuucaggcgaacggacggcccucgggcaccccuc.................................................................................................................................................................................................................................................................................................----.gCCAUC.UACU-.GACCCAGAAA.....AGGA..CGUUCCG.AUGUCGAUUACGCCCGAGCGCAAGCAGGCGCUUAUCUCC..G..A..GU.A.-.........
NC_010511/5399389-5399566/1             ----CCC..CGCCAG------.........uGUAUGGC.GGGGCUUUCGGCUUugg.........acgACC.GCGCUGG.ACGACAUC...CCGGCCC-.GGCC.......................................................................................................gaaucc..gaag........cgggagcggcugucgag............................................ggccgcgccca..........................uc..............................................................................................................----..CUGAA.CCCU-.GACCAG---A.....AGGA..-CACGCG.AUGUCGAUCACGGCAGAGCGCAAGACCGCGCUCAUCAAG..G..A..UU.A.Cg........
NC_011894/2988650-2988826/1             -------..C.CCUGCCG---g.......cgCAUGGCG.GGGCUUUUCGCUUUgg..........gcgACC.GCGCUGG.ACGACAUC...CCGGCCC-.GGCC.......................................................................................................gcuucc..gagg........cgggagcggccgacag.............................................ggccgcauccg.........................auccc............................................................................................................----..---AA.CCCU-.GACCA--GA-.....AGG-..ACACGCG.AUGUCGAUCACGGCGGAGCGCAAGACCGCGCUCAUCAAG..G..A..AU.A.Ug........
NC_011420/2996042-2996235/1             -------..-----CUUGUCCgc.....cggUCAUCGC.CGUAC---------cgc........cgcgACC.GUGCUGG.ACGACAUC...CCGGCAC-.GGCCgc.......................................................................................gcguugcgg.cuuu.aucgc..auuc........cguccccc.......................................................gugggggcc......................cguggcc....................gaagcccggggcg............................................................................----.gAUCAA.UCCU-.UCUGAC----.....UGGA..GACGACG.AUGUCGAUCACUCCCGAGCGCAAGCAGGCGCUCAUCGAG..G..A..AU.A.Ca........
NC_008358/3581994-3582207/-1            CCCAAAU..GAGCCAUAAGCCgc......ggUUUGGGG.CGGAGGCCUGCCUGc............ugACC.CUGCUGG.ACGACAUC...CCGGCCGU.GGCCaucuugacaagggccgcuccc.............................................................................................a........aaaaacccgccaauuca............................................ggcga.uuag.......................agaaacccgcaucccggu..................................................................................................----..GGGAU.GCUU-.GAACAG---A.....AGGC..UUUGCCG.AUGUCGAUUACUGCUGAAAGAAAGCAGGAGCUCAUCAAG..A..A..AU.U.-.........
NC_014217/4134304-4134508/-1            -------..-CGUUGCGGACCuucg..uccgCGCGACC.CGUUGC--------cau.........uugACC.GCGCUGG.ACGACAUC...CCGGCCC-.GGCCgagcggcaacucccg.............................................................................gcgagg.cgaccaa.................ggccgaggcccgcgag.............................................gggcc..ggcu..................................................acgcc.cgc........................auccaccga..............................................--CG..UCAUG.ACCU-.-------GAA.....AGGA..UAAC-CG.AUGUCGAUCACUGCCGAGCGCAAGCAGGCGCUCAUCAAG..G..A..AU.A.-.........
NC_017262/1250509-1250799/-1            CGCAAGC..UGGAAAG-----cugu..auca-----AA.UGCUUUUGCC----uuu........aacaGCA.GGGCUGG.ACGACAUC...CCGGCUUU.AGCAguuuccuccgaucaggcaaaagcacuccgucaggggcagaaauugaucggaauuaa.................................cg.cagaau.ccgg.cu.uaaauaug........gcaa.uggaau..cacaa...........................................auuccgguugc......................ucuuauugaagucacugggcaagaagcccggguuuug.cgcggu........................................................................----..UUCAA.UUUU-.UAAAAUAGAA.....AGGA..CGAC-UG.AUGUCGAUCACAGCAGAACGCAAAGAAGCGUUAAUCAAA..G..A..AU.A.-.........
NC_006526/545957-546247/-1              CGCAAGC..UGGAAAG-----cugu..auca-----AA.UGCUUUUGCC----uuu........aacaGCA.GGGCUGG.ACGACAUC...CCGGCUUU.AGCAguuuccuccgaucaggcaaaagcacuccgucaggggcagaaauugaucggaauuaa.................................cg.cagaau.ccgg.cu.ugaauaug........gcaa.uggaau..cacaa...........................................auuccgguugc......................ucuuauugaagucacugggcaagaagcucggguuuug.cgcggu........................................................................----..UUCAA.UUUU-.UAAAAUAGAA.....AGGA..CGAC-UG.AUGUCGAUCACAGCAGAACGCAAAGAAGCGUUAAUCAAA..G..A..AU.A.-.........
NC_013355/822551-822843/1               -----C-..GCAAGCUGGAAAgcu...guau---CAAA.UG--CUUUUGCC--uuu........aacaGCA.GGGCUGG.ACGACAUC...CCGGCUUU.AGCAguuuccuccgaucaggcaaaagcacuccgucaggggcagaaauugaucggaauuaa.................................cg.cagaau.ccgg.cu.ugaauaug........gcaa.uggaau..cacaa...........................................auuccgguugc......................ucuuauugaagucacugggcaagaagcccggguuuug.cgcggu........................................................................----..UUCAA.UUUU-.UAAAAUAGAA.....AGGA..CGAC-UG.AUGUCGAUCACAGCAGAACGCAAAGAAGCGUUAAUCAAA..G..A..AU.A.Ug........
NC_018145/823842-824134/1               -----C-..GCAAGCUGGAAAgcu...guau---CAAA.UG--CUUUUGCC--uuu........aacaGCA.GGGCUGG.ACGACAUC...CCGGCUUU.AGCAguuuccuccgaucaggcaaaagcacuccgucaggggcagaaauugaucggaauuaa.................................cg.cagaau.ccgg.cu.ugaauaug........gcaa.uggaau..cacaa...........................................auuccgguugc......................ucuuauugaagucacugggcaagaagcccggguuuug.cgcggu........................................................................----..UUCAA.UUUU-.UAAAAUAGAA.....AGGA..CGAC-UG.AUGUCGAUCACAGCAGAACGCAAAGAAGCGUUAAUCAAA..G..A..AU.A.Ug........
NC_017121/2636720-2637055/-1            CCAAACG..ACGACAACGCCCa.......ugCUUCACC.GGAACUUCUGCGUCcggu.......cucgACC.GCGCUGG.CCGACAUC...CCGGCGCU.GGCCuugacacaggaugaagcaguucugcuacggcacgggcaagcu...............................................cucggccuu.guugaucuga...............uggggcguaucccacagaccgccgaggag...............................gggggcguug.....................ugcguguuauggacggugagcacgugcuggguauuggccgucuggaagacggaugguugaagccgguacggauucucuaaa.....................................-ACC..UGAUA.UGUU-.UUUUGAU---.....GGAG..ACAUGUG.AUGUCGAUUACUGCUGAACGUCGCACGCAAGUUAUUGCU..G..A..AU.A.-.........
NC_017125/2639358-2639693/-1            CCAAACG..ACGACAACGCCCa.......ugCUUCACC.GGAACUUCUGCGUCcggu.......cucgACC.GCGCUGG.CCGACAUC...CCGGCGCU.GGCCuugacacaggaugaagcaguucugcuacggcacgggcaagcu...............................................cucggccuu.guugaucuga...............uggggcguaucccacagaccgccgaggag...............................gggggcguug.....................ugcguguuauggacggugagcacgugcuggguauuggccgucuggaagacggaugguugaagccgguacggauucucuaaa.....................................-ACC..UGAUA.UGUU-.UUUUGAU---.....GGAG..ACAUGUG.AUGUCGAUUACUGCUGAACGUCGCACGCAAGUUAUUGCU..G..A..AU.A.-.........
NC_017100/2639378-2639713/-1            CCAAACG..ACGACAACGCCCa.......ugCUUCACC.GGAACUUCUGCGUCcggu.......cucgACC.GCGCUGG.CCGACAUC...CCGGCGCU.GGCCuugacacaggaugaagcaguucugcuacggcacgggcaagcu...............................................cucggccuu.guugaucuga...............uggggcguaucccacagaccgccgaggag...............................gggggcguug.....................ugcguguuauggacggugagcacgugcuggguauuggccgucuggaagacggaugguugaagccgguacggauucucuaaa.....................................-ACC..UGAUA.UGUU-.UUUUGAU---.....GGAG..ACAUGUG.AUGUCGAUUACUGCUGAACGUCGCACGCAAGUUAUUGCU..G..A..AU.A.-.........
NC_017111/2636733-2637068/-1            CCAAACG..ACGACAACGCCCa.......ugCUUCACC.GGAACUUCUGCGUCcggu.......cucgACC.GCGCUGG.CCGACAUC...CCGGCGCU.GGCCuugacacaggaugaagcaguucugcuacggcacgggcaagcu...............................................cucggccuu.guugaucuga...............uggggcguaucccacagaccgccgaggag...............................gggggcguug.....................ugcguguuauggacggugagcacgugcuggguauuggccgucuggaagacggaugguugaagccgguacggauucucuaaa.....................................-ACC..UGAUA.UGUU-.UUUUGAU---.....GGAG..ACAUGUG.AUGUCGAUUACUGCUGAACGUCGCACGCAAGUUAUUGCU..G..A..AU.A.-.........
NC_017146/2639400-2639735/-1            CCAAACG..ACGACAACGCCCa.......ugCUUCACC.GGAACUUCUGCGUCcggu.......cucgACC.GCGCUGG.CCGACAUC...CCGGCGCU.GGCCuugacacaggaugaagcaguucugcuacggcacgggcaagcu...............................................cucggccuu.guugaucuga...............uggggcguaucccacagaccgccgaggag...............................gggggcguug.....................ugcguguuauggacggugagcacgugcuggguauuggccgucuggaagacggaugguugaagccgguacggauucucuaaa.....................................-ACC..UGAUA.UGUU-.UUUUGAU---.....GGAG..ACAUGUG.AUGUCGAUUACUGCUGAACGUCGCACGCAAGUUAUUGCU..G..A..AU.A.-.........
NC_017108/2636715-2637050/-1            CCAAACG..ACGACAACGCCCa.......ugCUUCACC.GGAACUUCUGCGUCcggu.......cucgACC.GCGCUGG.CCGACAUC...CCGGCGCU.GGCCuugacacaggaugaagcaguucugcuacggcacgggcaagcu...............................................cucggccuu.guugaucuga...............uggggcguaucccacagaccgccgaggag...............................gggggcguug.....................ugcguguuauggacggugagcacgugcuggguauuggccgucuggaagacggaugguugaagccgguacggauucucuaaa.....................................-ACC..UGAUA.UGUU-.UUUUGAU---.....GGAG..ACAUGUG.AUGUCGAUUACUGCUGAACGUCGCACGCAAGUUAUUGCU..G..A..AU.A.-.........
NC_017150/2545917-2546252/-1            CCAAACG..ACGACAACGCCCa.......ugCUUCACC.GGAACUUCUGCGUCcggu.......cucgACC.GCGCUGG.CCGACAUC...CCGGCGCU.GGCCuugacacaggaugaagcaguucugcuacggcacgggcaagcu...............................................cucggccuu.guugaucuga...............uggggcguaucccacagaccgccgaggag...............................gggggcguug.....................ugcguguuauggacggugagcacgugcuggguauuggccgucuggaagacggaugguugaagccgguacggauucucuaaa.....................................-ACC..UGAUA.UGUU-.UUUUGAU---.....GGAG..ACAUGUG.AUGUCGAUUACUGCUGAACGUCGCACGCAAGUUAUUGCU..G..A..AU.A.-.........
NC_013209/2638171-2638506/-1            CCAAACG..ACGACAACGCCCa.......ugCUUCACC.GGAACUUCUGCGUCcggu.......cucgACC.GCGCUGG.CCGACAUC...CCGGCGCU.GGCCuugacacaggaugaagcaguucugcuacggcacgggcaagcu...............................................cucggccuu.guugaucuga...............uggggcguaucccacagaccgccgaggag...............................gggggcguug.....................ugcguguuauggacggugagcacgugcuggguauuggccgucuggaagacggaugguugaagccgguacggauucucuaaa.....................................-ACC..UGAUA.UGUU-.UUUUGAU---.....GGAG..ACAUGUG.AUGUCGAUUACUGCUGAACGUCGCACGCAAGUUAUUGCU..G..A..AU.A.-.........
NC_015259/4614478-4614732/-1            CGCGAUC..GGGCCCGUGACG.........gGUCCGAA.CGCGUUUCGCCC-G...............ACCuUCGCUGG.ACGACAUC...CCGGCCCU.GGCUgaacggcagaacgcucaucccacggcgaagcgaccggaccuu.......................................................................ug........caccauucguaucgau.............................................ugcggaugagu...............................................aucggcccggccucgucaccgaccaaagguccgcaggcacgccgcggaccga.......................................----..-----.ACCC-.-------GAA.....AGG-..ACCACCG.AUGUCGAUCACUGCCGAGCGCAAGGCCGAGCUGAUCACG..G..A..AU.A.-.........
NC_015593/1351942-1352235/-1            CGAAGCU.gUUAGGGGCGGCGg........cAUCGCGC.AGCUUAUGCUGCCGuug.........accGCA.GGGCUGG.ACGACAUC...CCGGCUC-.UCGCagucucucccgacgaugcgcuggcucuccgacaggggaaggugcucguggggaaaccgcaua...........................cc.ggucuc.AUgc.ug.gcga..............uggagggcgaua...............................................cgcccGucg.............................................cgc.ugguggaggcca...guggcccggaaauccggguggugcgcg.................................................-GCU..UUA--.AUCUC.UAAAAU-GAA.....AGGA..--AGCCG.AUGUCGAUUACUGCCGAACGCAAGGAAGCGCUGAUCAAG..G..A..AC.A.-.........
NC_015976/1261557-1261841/1             -----CG.cGCCAUUG-----c.......gcAGCAUAU.GCUGCCAUUGACG-...............GCA.GGGCUGG.ACGACAUC...CCGGCUCU.UCCCgucaccuccgagcaggccauggcccucagacagggccggacgcucgccggggauc..................................cu.cgcacg.caggggcucaugcugg........cgaccgagggcgaaac.............................................gcccgugg.cg....................cugguggaggcuuuggggccggacauccgggu.cgugcg.gg............................................................................-GC-..-UUCA.AUCUC.UAGAAC-GAA.....AGGA..AUGGACG.AUGUCGAUUACGGCCGAGCGCAAGGAAGCGCUGAUCAAG..G..A..CA.A.Cg........
NC_009511/4181449-4181735/1             -AGGGCC..GGCAG-------.........cUUGAAAA.AGCACUCUUGCCGCug..........acgGCA.GGGCUGG.ACGACAUC...CCGGCUCU.AUCCgucacccccgaucaggcaagggcgcuccgcgaggggcgcagauugaucgggauugccgc.................................acccac.cggccucaa......c........cuugcgaucgacggcgacaugcccg....................................uugcgc.uggu......................................cgaggucgaggaccgcgagguucgcguggugcggggc...............................................................----..-----.--UU-.caauaugaugucga.AGG-..AAGACAG.AUGACCGUUACCGCCGAACGCAAGACCGCGAUCAUUGCC..G..A..CA.A.Cg........
NC_015709/769130-769415/1               -----CU..GGAAAGCUGAAUa.......aaAUACUUU.UGCCCCUAACA---...............GCA.GGGCUGG.ACGACAUC...CCGGCUU-.UCGCuguuucuuccgaucaggcaaaagcacuccgucaggggcagaaauuggucggaauuaa...................................ugcaga.acaaggcuug..............aau.auggcgauggaaacagaaaugcccgucgcau..........................uaauugaaguu.................................uucgagcaacaagcucggguuuugcgcggu...........................................................................----..UUC--.AAUUU.UUAAAUAGAA.....AGGA..UCGC-UG.AUGUCGAUCACUGCAGAGCGCAAAGAAGCGCUGAUUAAA..G..A..AU.A.Ug........
NC_007794/2686146-2686424/-1            CG-----..-CCCCUUGAAC-..........------A.CGUACUCUUGCCGCug..........gagGCA.GGGCUGG.UCGACAUC...CCGGCUCU.UGACcuugaucccgagcaggcgagggcgguccgucagggccgcguucugacgggauugcccuucga..............................ggacgg.gcucu...acug............ggcgaggcuuggcacugug..........................................ccggucgcgcu...........................................ggu..cgagcuu.uccgacggaaaccugaagguuucgcggggcu...................................................----..---UC.AACU-.uacaggaugucgcggAGUA..GAAUAC-.AUGUCGAUUACCGCCGAGAAGAAGCAGGAAGUCAUUCA-..-..-..--.-.-.........
NC_015580/1213999-1214287/1             -----CG.cCCCUCUUGAACA.........g--AUACU.CUUGCCA-------cug.........gagGUG.GGGCUGG.ACGACAUC...CCGGCCAU.CGACcucgguccggagcaggcaagggcgguccgacagggccgcguucugaccgggcu....................................gc.cccaug.aagacgggcugcauug........ggcgcgagaaggaauug..........................................uuccggucgcguu...................gauggagcuuucgggcggugaagcccg.cgucgucagggg.guu...........................................................................----..-CAAU.CUUUC.GG-augucgc.....GGAG..UAGAAUGaAUGUCGGUUACCGCUGAUAAGAAGCAGGAAAUUAUUUCG..G..A..CA.A.Cg........
NC_014006/1614225-1614536/1             CGAAGCU.gCUAGGGGCGGCGg........cAUCGCGC.AGCUUAUGCUGCCGuug.........accGCA.GGGCUGG.ACGACAUC...CCGGCUC-.UCGCagucucucccgaugaagcgcuggcucuccgacaggggaaggugcuuguggggaaaccgca................................uaccgg.ucucaugcug..............gcgauggagggcgcaa...........................................cgcccgucg.cgc............................................ugguggaguccaguggcccagaaacccuuagggaaaucaggguggugcgcg...........................................-GCU..UCAAU.CUCUAgAUGUUACGAA.....AGGA..--AGCCG.AUGUCGAUUACUGCCGAGCGCAAGGAAGCGCUGAUCAAG..G..A..AC.A.Ug........
NC_007722/729863-730158/1               -----CG..CGCCACUUCA--ag......acCUCCUCC.UGCCGC--------uc..........gagGCG.GGGCUGG.ACGACAUC...CCGGCUC-.UGACacucgauucugacagcgcgcaggcgguccgccagggccggguccugucagagcugccccag...............................accgac.gggcuuu.ac..............cuugcgaagcuggacgaugug......................................ccggucgcgcu.g............................................guggaacucagcggugguacggccagggucgugcgggguuucaaccuu..............................................--CC.cGAUGU.CGCU-.GAGUAAG-A-.....GAGA..ACAUAC-.AUGUCGGUAGACGCCGAAACGAAAACCAAGAUCAUCAAG..G..A..CA.A.Cg........
NC_009719/3887713-3888012/1             CGCUCCC..GGCUCUGGGGCG..........CAUUUAC.UGCCGCUUGAG---...............ACC.GCGCUGG.ACGACAUC...CCGGCGCU.GGCCguaagcggcgacgaugcggcccgauugagaaagggucagggaguuuuguu.......................................gc.gcgggc.gcga.cg...caccca........uccuuuccggaucgguucuggcgacccaucggggagacccgguggcgcugaccgaaua....caggcaaggg.........................................gagcucugucccguccgc.gu............................................................................----..GUUCA.AUCUC.GGUUCAU--A.....AGGA..GAUCCCG.AUGUCGAUUACGCCGGAGCGCAAAGCUCAGCUCAUCAAG..G..A..AU.U.Cg........
NC_010338/47392-47726/1                 ----AGA..AUUUAAGC----uaugaggcccGCCUGUC.GGAGGCAUUGCUU-ccgg......ucgagACC.GCGCUGG.ACGACAUC...CCGGCGCU.GGCCgugaccgaugaagacgccuuccggcuugcgcaaggacgcgccaucguucugcucccaa...............................gg.ca.ggu.ggaau...cgc.............ugaaagccgugcucac............................................gcccggcgaucg.........................................caccg..uuuccgccaug.uccggacagagguugguggccuugugcgagaugcgcgccgguucgcucaauccggugcgggu................--C-..UUCCA.ACUC-.-accugagcg.....GAGA..CAGCACG.AUGUCGAUCACUGCCGAGCGCAAGACCGCUCUUAUCGCC..G..A..AC.A.Cg........
NC_014100/41207-41523/1                 -------..-CCCGGCUGUCG..........GAGGCAU.UGCUUCCGGUCGAG...............ACC.GCGCUGG.ACGACAUC...CCGGCGUU.GGCCgugaccgaugaagacgccuuccggcuugcacagggacgcgccaucguccugcuuccgc...............................gu.ca.ggu.ggaaa...cgu.............ugaaagccgagcuucc............................................gcccggcgaucg.........................................caccg..uuuccgccaug.uccggcgacagguugguggcccugugcgagaugcgcgccgggcggcucaauccggugcgggu................--C-..UUCCA.ACUC-.-accugagcg.....GAGA..CUUACCG.AUGUCGAUCACUAUCGAGCGCAAGGCCGCUCUCAUCGCC..G..A..AC.A.Cg........
NC_002696/38437-38751/-1                CCCGGCU..GUCG--------..........GAGGCAU.UGCUUCCGGUCGAG...............ACC.GCGCUGG.ACGACAUC...CCGGCGUU.GGCCgugaccgaugaagacgccuuccggcuugcacagggacgcgccaucguccugcuuccgc...............................gu.ca.ggu.ggaaa...cgu.............ugaaagccgagcuucc............................................gcccggcgaucg.........................................caccg..uuucagccaug.uccggcgacagguugguggcccugugcgagaugcgcgcugggaagcucaaucccgugcgggu................--C-..UUCCA.ACUC-.-accugagcg.....GAGA..CAACCCG.AUGUCGAUCACUCUCGAGCGCAAGGCCGCUCUUAUCGCC..G..A..AC.A.-.........
NC_011916/38437-38751/-1                CCCGGCU..GUCG--------..........GAGGCAU.UGCUUCCGGUCGAG...............ACC.GCGCUGG.ACGACAUC...CCGGCGUU.GGCCgugaccgaugaagacgccuuccggcuugcacagggacgcgccaucguccugcuuccgc...............................gu.ca.ggu.ggaaa...cgu.............ugaaagccgagcuucc............................................gcccggcgaucg.........................................caccg..uuucagccaug.uccggcgacagguugguggcccugugcgagaugcgcgcugggaagcucaaucccgugcgggu................--C-..UUCCA.ACUC-.-accugagcg.....GAGA..CAACCCG.AUGUCGAUCACUCUCGAGCGCAAGGCCGCUCUUAUCGCC..G..A..AC.A.-.........
NC_008435/218055-218380/-1              GGCAGCC..GGCGAGGGCAAC.........cUCGCCGA.UGCGCUUUUGCCCGuu..........gagACC.GCGCUGG.ACGACAUC...CCGGCGCU.GGCCgucacacgggccgaugcggcaaggcuccaucggggccaggccguuguguugcgcggacgggaugcgcccaucuguagcgguacggugua.u.gucacg.g.ug.gc.a...................ggccggcuu.................................................cuggccc................................................ucgccgaacuuggc.aauggcgaauugauccccaagcgcguguucaaccuguccggacugaccgccag.........................----..--UUC.GGCC-.GCUA-GAGAA.....AGUA..ACUGACG.AUGUCGAUUGCCGCAGAACGUAAAGCGGAAGUCAUCAA-..-..-..--.-.-.........
NC_007406/28828-29153/1                 CGCGUCU..GGCGAGGGAAACc........u-CGCCGA.CGCGCUUUUGCCCGuu..........gagACC.GCGCUGG.ACGACAUC...CCGGCACU.GGCCgucacacgggcggaugcggcaaggcuccaucggggccaagccguuuuguugcgcggacgggaugcgcccaauaugagcggcacgguuua.u.gucacg.g.ug.gc.g...................ggccggcuu.................................................cuggccc................................................uugccgagcuuggc.aauggcgaacucauccccaagcgcguguucaaccucuccggacug.................................-ACC..GCCAG.UCCCC.AUCGCCA---.....AGGAuaGUUUACG.AUGUCGAUUGCCGCAGAACGCAAAGCGGAAGUCAUCAAG..A..-..--.-.-.........
NC_007958/265560-265891/-1              CGCGUCA..GGCGAGGGUAGCc.......uc--GCCGA.CGCGCUUUUGCCCGuu..........gagACC.GCGCUGG.ACGACAUC...CCGGCACU.GGCCgucacacgggcugaugcggcaaggcuccaucggggccaggccguuuuguugcgcggacgggaugcgcccauuucuagcggcacugucua.u.gucacg.g.ug.gc.a...................ggccggcuu.................................................cuggccc................................................ucgccgagcucggc.aauggcgaacucauccccaagcguguguucaaccucuccggacugaca..............................-GCC..AGUUC.GGCUC.GCAAG--GAA.....AGUC..UCUGACG.AUGUCGAUUACCGCAGAACGCAAAGCGGAAGUCAUCCAA..G..G..UA.A.-.........
NC_014834/210368-210695/1               CGCGUCC..GGCGAGGGUAGCcuc....gccGACGCGC.UGCUGCCCGUUGAG...............ACC.GCGCUGG.ACGACAUC...CCGGCACU.GGCCgucacacgggcugaugcggcaagacuccaucggggucaggccguuuuguugcgcggacgggaugcgccucauuguagcggcacagucua.u.gucacg.g.ug.gc.a...................ggccggcuu.................................................cuggccc................................................ucgccgaagucggc.aauggcgagcucauccccaagcgcguguucaaccucaccgggcugacugcca..........................----.gCCCGA.GUCUC.AAA----GAA.....AGUC..ACUGACG.AUGUCGAUUGCCGCAGAACGCAAAGCGGAAGUCAUCAAA..A..-..--.-.-.........
NC_007925/521413-521740/1               CGCGUCC..GGCGAGGGUAGCc.......uc--GCCGA.CGCGCUUUUGCCCGuu..........gagACC.GCGCUGG.ACGACAUC...CCGGCGCU.GGCCgucacacgggcugaugcggcaaggcuccaucggggccaggccguuuuguugcgcggacgggaugcgcccaacuguagcggcacaguuua.u.gucacg.g.ug.gc.a...................ggccggcuu.................................................cuggccc................................................ucgccgaacuuggc.aauggcgaacucauccccaagcgcguguucaaccugaacggacuga................................--CC..GCCAG.UUCGCaGCCUAAGGAA.....AGUA..ACUGACG.AUGUCGAUUACCGCAGAACGUAAAGCGGAAGUCAUCAAG..A..-..--.-.-.........
NC_007778/678024-678357/1               CGCGUCG..GGCGAGGGCAGC.........cUCGCCGA.CGCGCUUUUGCCCGuu..........gagACC.GCGCUGG.ACGACAUC...CCGGCACU.GGCCgucacacgggcugaugcggcaaggcuccaucggggccaggccguuuuguugcgcggacgggaugcgcccaauacuagcggcacagucua.u.gugacg.g.ug.gc.a...................ggccggcuu.................................................cuggccc................................................ucgccgagcucggc.aauggcgaacucauccccaagcguguguucaaccucuccggacugaccg.............................--CC..AGUUC.GGCCC.GCAAG--GAA.....AGUA..UUUGACG.AUGUCGAUUACCGCAGAACGCAAAGCGGAAGUCAUCCAA..GgcA..AU.G.-.........
NC_007964/36419-36746/1                 GGCAUCC..GGCGAGGGAAGCc.......uc--GCCGA.CGCGCUUUUGCCCGuu..........gagACC.GCGCUGG.ACGACAUC...CCGGCGCU.GGCCgucacucgggcugaugcggcaaggcuccaucggggccaggccgucuuguugcgcggac..................................gggaug.cg...cc.cc.agagu........agcggcacugucuaugucacgg.....................................uggcgg.gccguu..................ugcuggcucucgccgaacuagggcacgg.cgaacucauccccaagcgcguguucaaccugaccgggcuga..................................................--CA..GCCAG.UUCCGgCCGCAACGAA.....AGAG..CUUGACG.AUGUCGAUUACCGCCGAACGCAAAGCGGAAGUCAUUAAA..A..-..--.-.-.........
NC_005296/478658-478939/-1              -------..------------..........-------.--------------...............-CC.GCGCUGG.ACGACAUC...CCGGCACU.GGCCgucacucgggcugaugcggcaaggcuccaucggggccaggccguuuuguugcgcggac..................................gggaug.cg...cc.uc.auugu........agcggcacagucuaugucacgguggc.................................aggccg.gcuucu...........ggcccucgccgaagucggcaauggcgagcucauccccaagcgcguguucaaccucaccgggcugacugccagcuc....................................................----..--GGC.CGUUC.GCAAG--GAA.....AGUA..UCUGACG.AUGUCGAUUACCGCAGAACGCAAAGCGGAAGUCAUCAA-..-..-..--.-.-.........
NC_011004/471466-471747/-1              -------..------------..........-------.--------------...............-CC.GCGCUGG.ACGACAUC...CCGGCACU.GGCCgucacucgggcugaugcggcaaggcuccaucggggccaggccguuuuguugcgcggac..................................gggaug.cg...cc.uc.auugu........agcggcacagucuaugucacgguggc.................................aggccg.gcuucu...........ggcccucgccgaagucggcaauggcgagcucauccccaagcgcguguucaaccucaccgggcugacugccagcuc....................................................----..--GGC.CGUUC.GCAAG--GAA.....AGUA..UCUGACG.AUGUCGAUUACCGCAGAACGCAAAGCGGAAGUCAUCAA-..-..-..--.-.-.........
NC_009485/62869-63202/1                 CGCGUCC..GGUGAGGGAAGCcuc....gccGACGCAC.UGCUGCCCG-----uu..........gagACC.GCGCUGG.ACGACAUC...CCGGCACU.GGCCgucacucgggcugaugcggcaaggcuccacaggggucaagccguuuuguugcgcggac..................................gggaug.cg...cc.cc.agagu........agcggcacagucuauguca........................................cggucg.caggcc...............gccuuuuggcgcuugccgaaauuggcaaugg.cgaacucauccccaagcgcguguucaaccugaccggacu....................................................GACU..GCCAG.CUCCGgUCGCAACGAA.....AGAG..ACUGACG.AUGUCGGUGACCGCAGAGCGCAAGGCGGAAAUCAUCAAGgcG..A..AU.G.-.........
NC_020453/63871-64204/1                 CGCGUCC..GGUGAGGGAAGC.........cUCGCCGA.CGCACUCCUGCCCGuu..........gagACC.GCGCUGG.ACGACAUC...CCGGCACU.GGCCgucacucgggcugaugcggcaaggcuccauaggggccaggccguuuuguugcgcggac..................................gggaug.cg...cc.ca.auagu........agcggcacagucuauguca........................................cggucg.caggcc...............gccuucuggcgcuugccgaaauuggcaaugg.cgaacucauccccaagcgcguguucaaccugaccggacu....................................................GACU..GCCAG.CUCCGgUCGCAACGAA.....AGAG..ACUGACG.AUGUCGGUGACCGCAGAGCGCAAGGCGGAAAUCAUCAAG..GcgA..AC.G.-.........
NC_006677/1734030-1734364/1             -CAAACU..GUGGACAACG--ccg.....augCUCUUCCGGCUCCUCUGCUGGaugc.......ggcgACC.GCGCUGG.UCGACAUC...CCGGCGCU.GGCCgucaccgaugcggagggaaggaugcuugucugggggcagucgauagaccccgcggaccucgugcauc......................cu.cugccg.g.ca.uc.gu..............cgcagggggaaga..................................................ccaccugug........................................gcgcgc.gaugaucgg.ag.agcacgugcugggucugugucauguccgucaugggcggcucagggcagcgcguau.......................-GCU..GGAAA.ACCACgAGUUUUU---.....UGGA..GAACACG.AUGUCGAUUACCGCAGAACGCCGCACGGCACUGAUUUCU..G..A..GU.A.Ca........
NC_019396/461560-461892/-1              -CAAACU..GUGGACAAGGCCga.......ugCUCUUCCGGCUCCUCUGCUGGaugu.......agcgACC.GCGCUGG.UCGACAUC...CCGGCGCU.GGCCguuaccgaagcggagggaaggauacugaucuggggacagucucuugaccccucggaucucacguauc......................cu.cugccg.g.cc.gu.gu..............cacaggagggaga..................................................ccaauugug........................................gcgugc.gaugaucgg.ag.agcacgugauuggccugugucagauccgcgauggacggcucagggcagcacggau.......................-GCU..GGAAA.ACCACgAGUUUUU---.....UGGA..GAACACG.AUGUCGAUUACUGCAGAACGCCGCACGGCUCUGAUCGCU..G..A..AU.A.-.........
NC_011365/2300289-2300607/1             ---CGCG..CCUGCCUCACCG..........GAUCUGC.UGCUUCCGGUCGCG...............ACC.GCGCUGG.CCGACAUC...CCGGCGCU.GGCCuugacccaugaagaagcggaugcccugucacacgggcgggcggucagccugcucgaccugauggga.......................cg.gauacc.ggac.gc.cg..............ucgaucccgcaugcgggau........................................cgugcggggaauggacggggcgcgcgugaucgggcucugccggcuggaagauggcuggcugcguccgga..c.cgca..........................................................................---U.gCUUUA.ACCGA.AUCUGAU--A.....UGGA..GAACACG.AUGUCGAUUACCGCAGAGCGCCGUACGGCGCUGAUCGGC..G..A..AU.AcC.........
NC_010125/1371844-1372162/1             ---CGCG..CCUGCCUCACCG..........GAUCUGC.UGCUUCCGGUCGCG...............ACC.GCGCUGG.CCGACAUC...CCGGCGCU.GGCCuugacccaugaagaagcggaugcccugucacacgggcgggcggucagccugcucgaccugauggga.......................cg.gauacc.ggac.gc.cg..............ucgaucccgcaugcgggau........................................cgugcggggaauggacggggcgcgcgugaucgggcucugccggcuggaagauggcuggcugcguccgga..c.cgca..........................................................................---U.gCUUUA.ACCGA.AUCUGAU--A.....UGGA..GAACACG.AUGUCGAUUACCGCAGAGCGCCGUACGGCGCUGAUCGGC..G..A..AU.AcC.........
NC_011144/3886916-3887192/-1            -------..------------..........-------.--------------...............-CC.GCGCUGG.ACGACAUC...CCGGCGCU.GGCCgugaccgacgaagacgccuuccgauugaagcagggacggucgaucguucucguuccccgacaggucgaaac..................cg.ugaagg.ccgg.gc.ucaagccg........ggcucgcgcaccguuucggcgauggcgggcggaucguuggucgcucucugcgaga....u.gcgugcgggcc............................................gg.cucgaaccuucg.cgc...........................................................................GUCU..UCAAC.CUUU-.-gacgagagc.....GGAG..AAACCCG.AUGUCGAUCACGGCCGAACGCAAGGCUGAACUCAUCAA-..-..-..--.-.-.........
NC_009484/494270-494587/1               -----CU.cGCCCGCGAUC--c........gGACUUCC.UGCUUCCCGUCGAG...............ACC.GCGCUGG.ACGACAUC...CCGGCCCU.GGCCcugaccgaagcggaagccgcugcccuuagaaauggccaggcauugagccuuguccaguucaugggucggauuccguug...........gccugcgaucccgauggcggauuggc........gcggcugauggcgggu...........................................cgccguuucgugg......................cgcuaggucgucugacugacggccaacucaagccggaacgug..........................................................................-UGC..UUUAA.UUUC-.AGAAACA---.....GGAG.uCUAUGCG.AUGUCGAUUACACCGGACCGCCGGCAGGAACUGAUCGGC..G..A..AU.A.Ug........
NC_015186/603217-603534/1               -----CU.cGCCCGCGAUC--c........gGACUUCC.UGCUUCCCGUCGAG...............ACC.GCGCUGG.ACGACAUC...CCGGCCCU.GGCCcugaccgaagcggaagccgcugcccuuagaaauggccaggcauugagccuuguccaguucaugggucggauuccguug...........gccugcgaucccgauggcggauuggc........gcggcugauggcgggu...........................................cgccguuucgugg......................cgcuaggucgucugacugacggccaacucaagccggaacgug..........................................................................-UGC..UUUAA.UUUC-.AGAAACA---.....GGAG.uCUACGCG.AUGUCGAUUACACCGGACCGCCGGCAGGAACUGAUCGGC..G..A..AU.A.Ug........
NC_016622/2884141-2884466/-1            UGCGGCC..GUCGAAC-----..........-GACUUC.UGUUGCCGAUCG--a.............gACC.GCGCUGG.ACGACAUC...CCGGCGCU.GGCCcugacggaagcggaagcgcaccgacugaggcacggccagacgguggc............................................ucuccuc.accc.ggcag..............gaucgu.gaccgccugaug........................................gcgguucagggug............................................cugacgguggggauggcaccgucauugcgcuuuucggcggaacgccgguggcguuggcccgugucgagggggcggagguccguccggugcgcgu----..GCUCA.ACCUC.ACGUGAUUU-.....AGGA..GACCCCG.AUGUCGAUUACGCCCGAGCGCAAGCAAGAGCUGAUCAAG..G..A..AU.U.-.........
NC_016617/289325-289648/-1              ---UGCC..GCGGUCGAAAG-..........--ACUUC.UGCUGCCGAUCGAG...............ACC.GCGCUGG.ACGACAUC...CCGGCGCU.GGCCcugacggacgcggaagcgcaccgacugaagcacggccagacgguggc............................................acuccuc.accc.ggcag.....g........accgc.gaacgccucac..........................................ggcgcugcgcggcg...........................................auguugguggggauggcaccgucauugcgcuuuucggcggcaagccgguggcgcuggcgcgcguggagggggcggagguccguccggugcgcgu----..UCUCA.ACC--.-UAUGAACGA.....UGGA..GACCCCG.AUGUCGAUCACGCCCGAUCGCAAGCAGGAACUCAUUAAG..G..A..CU.A.-.........
NC_013854/3283399-3283726/1             -------..-UGCGGCCGUC-..........---GAAC.GACUUCUGUUGCCGauc.........gagACC.GCGCUGG.ACGACAUC...CCGGCGCU.GGCCcugacggaagcggaagcgcaccgacugaggcacggccagacggucgc............................................ucuccuc.accc.ggcag..............gaucgugaccgccugau..........................................ggcgguucagggug...........................................cugacgguggggauugcaccgucauugcgcuuuucggcggaacgccgguugcguuggcccgugucgagggggcggagguccguccggugcgcg.----.uGCUCA.ACCUC.ACAUGAUUU-.....AGGA..GACCCCG.AUGUCGAUUACGCCCGAGCGCAAGCAGGAGCUGAUCAAG..G..A..AUuU.U.........
NC_017059/1167633-1167979/-1            -------..AAGAUGAGGCCGc.......ucGACGCCU.UCUUCCC-------auc.........gagGCC.GCGCUGG.ACGACAUC...CCGGCCGU.GCCUcugaccgaggaggaagcccgccgccugucgcaaggacaggcccu.............................................guc.cc.ucuuguc.ccuggc.............aagcagggugucucuggacagucucgcuucuggcgaugcggu.................ccaggccuuguuu...........................aauggacgggugguggcguuggcgcgggucgcggggguggaaauucguccugcccgugugauucaucccuaggguccugguccacgauggaucggg...............--CC..-----.UGUC-.GUUAUAUGGA.....-G-A..CUGCCCG.AUGUCGAUCACGCCCGAGCGCAAGCAAGAGGUGAUCAAG..G..A..UU.U.-.........
NC_012982/3366787-3367136/1             GAAAUCG..GCGAUAGAGAUG..........CACUUGA.GGCUCAAUUAGUCCcgau.......ugagACC.GCGCUGG.ACGACAUC...CCGGCGCU.GGCCaucaguggggaagacgcuucaaagcuuaggcaaggucgcgaaaucgu..........................................ccuuuu.gc.caca.cuug...............guugaagc.uuucaaagaaaagcgucgcccucguauagucaacggggaagacgccucuaggaucgcuuuagc............................................aaaagaa.ggugaaaaggcagucgcucuuggcgaaguucgugcgggucgguuugugccgguuc...............................----..GUGUA.UUUA-.ACUUUAA-UA.....UGGA.gUAACACG.AUGUCGAUUACUGUUGAGCGUAAAGCUGAGCUAAUCAAA..A..A..AU.U.Cg........
NC_009445/64146-64479/1                 CGCGUCC..GGUGAGGGAAGCcuc....gccGACGCAC.UGCUGCCCG-----uu..........gagACC.GCGCUGG.ACGACAUC...CCGGCACU.GGCCgucacgcgggcggaugcggcaaggcuccaucggggccaggccgucuuguug......................................cgcg.gacg.ggau.gcgcc..............ccagaguagcggcacagucuaugucacggucgcag........................gccgcc.uucugg....................cgcuugccgaaauuggcaauggcgaacucauccccaagcgcguguucaaccugaccggacugacu.....................................................----..GCCAG.CUCCGgCCGCAACGAG.....AGAG..AUUGACG.AUGUCGAUUACCGCAGAGCGCAAGGCGGAAAUCAUCAAG..GcgA..AC.G.-.........
NC_015722/423161-423481/1               ----CUC..GCCAGCUUGAAG..........UGCUUUU.UGAUUUUUUGCAGCcagu.......gaacGCU.CUGCUGG.ACGACAUC...UUAGUCUU.GCGUauuaaugaacaagaagucaaggcauuacgucaaggaagaaga...............................................guucagauaaagaa.cuuaaauu...........accgugagggccaaaggcuuguuguauaugauauuacaggggggg..............agguuguagcgguuuguauuu....................................uuaaggauu...cugaauuaauuccuaaacggguuauuaaugauu.................................................----..--AUAgAUUCA.AAUUAAAAU-.....AGGA..GAAAACG.AUGUCGAUUACUAAAGAAAAGAAGAGUAGUUUAAUAAAA..G..A..AU.U.Ug........
NC_008343/2611123-2611457/-1            C-----G..AUACCCCCCAUG..........CUUCCCC.GGACCUUUUGCUUCcggu.......cgcgACC.GCGCUGG.CCGACAUC...CCGGCGCU.GGCCcugaccgagcaggaggccaccggccuuucccaugggcaggcacu.............................................cagccugauuccguugaugggccguauuccagaccggaucgaucccgaugg..........................................u.ggauugguucg...........................ugccauggcggggagccgcguc....guugggcugugccgcuugcaggauggccuguugcggccugaacgcaugaugugacgc............................GUCC.gCUGUA.ACCUC.GAAUCA----.....UGGA..GUGACCG.AUGUCGAUUACCGCAGAGCGCCGUACGGCGCUGAUCAGC..G..A..AU.A.-.........
NC_017956/3899552-3899865/1             ---UGCA.uAGUGCCGCGCU-cg......auACCCAUC.UGUUUCCGGUCGAG...............ACC.GCGCUGG.ACGACAUC...CCGGCGCU.GGCCcugaccggucccgaagccgaugcgcuccgaaacgggcgcccgcucagggauau....................................ggccguucccgaaggacgauugguucgugcgacgcucgacgggcgccuggu..........................................ggcgcucgcccgg............................gccgaggacggauugcuucguucggugcgcggcuucaaccucggcgccaccagcg.......................................................-CC-..-----.GCCU-.GAUCAA-GGA.....AGG-..ACACCCG.AUGUCGAUCACGAAGUCGCGCAAGACCGAGCUGGUCACC..G..A..AU.A.Cg........
NC_007626/4520272-4520591/1             ---AGUU..CCCGCCC-----cu.....uggACCUUUC.UGCUUCCCAUCGAG...............ACC.GCGCUGG.ACGACAUC...CCGGCACU.GGCCcugacggaaagcgaggcccgccgccuccagagcgguaaucccgugucaaucucgcacgugguuucccgacau.................ccgc.aggc.ugaa.cucgc..............cgaaggcacag...................................................ugugcc..gg............................................gcgaugcaggcagagcgguugguggcguugguucgcaucgaaagcggcgaaauccguccggugcggg...........................-UC-..AUG-A.AUCUC.ACCGAAGAAU.....AGGA..GUAGACG.AUGUCGAUCACUGCUGAGCGUACCCAGGAACUCGUCAAG..G..A..AU.A.Cg........
NC_016027/2167746-2168065/1             -------..-----CGCGCCU.........g-CCCCAC.CGGAUCUGCUUCUUccgg......ucgcgACC.GCGCUGG.CCGACAUC...CCGGCGCU.GGCCcugacacgagaggaagcggaugcccugucauuuggccaggcg...............................................auugaccugggccuacuggcggaccggaugccggaguacaccgacccccgcucgggugucgugcgugcgauggauggggcgcguguggucggacugugccgcccugaaggcggccugcugcgaucagugcgcaug.............................................................................................................----.cUGUGA.ACCGA.AUGAUC--AA.....UGGA..GAUGACG.AUGUCGAUUACUGCUGAACGCCGCACGGCGCUUAUUGGC..G..A..AU.AcC.........
NC_014010/1741626-1741939/-1            UGCGCCC..GCUUUCGA----..........-------.-GCAUUUACAUC--cugu.......ugugAGU.GCGCUGG.ACGACAUC...CCGGCGUU.ACCCauuucgggggaugaggcauccuugcuucgucauggccaaacc...............................................cuuggcgcguugagucaguccgcacaauugcgguucgcuggccuggccgggggacaaaccggcauugccaugcauggcgauacaccgguggcgcugguggcgaucaaagcaggggcuguaugcccugucc..................................................................................................................GUGU..UUUAA.ACCUA.-UAAAACCAU.....AGGA..GGUUUUG.AUGUCGAUUACGAAUGAACGCAAAGCUGAACUGAUUACC..G..A..AU.U.-.........
NC_008048/555380-555676/1               ---CGCC..GCGCAAUCA---g.......agAUUAUUC.UGCCGC--------uc..........gagGCA.GGGCUGG.UCGACAUC...CCGGCUCU.UGACcuuuccccggaagcggcaggggcgauccgccagggucgcguc...............................................uggaccgggguuagcacgcacgacgggcucuauuggggacgcgacgccgagaaccggcccguugccuugaucgaggcuuuggcgggaacgcugaagguagugcggggcuucaaccuguaagucac.......................................................................................................................----..---GA.UGUUC.GA--------.....GGAA..AAGAAAU.AUGUCGAUUACCGCCGAGCGCAAAGCCGAAGUCAUCAAG..G..AcaAU.G.-.........
NC_014816/196748-197107/1               GGCAUAG..-------AGACGccgc..uuugGACGCUU.UGCUUCCCGUAGAG...............ACG.GCGCUGG.ACGACAUC...CCGGCCC-.UGCCugugacggaagacgaggccacaaggcucaaacagggucgcga...............................................aaucccccuguccuucucccgcacacaaacggcggaagacgcucugaaaauccggucaacaucgggaaaaucggagcacgggcguacccuuugggcgcaccgggacggagacaucguugccuugggcgaauugcgucuggggcaauuuuaccccacacgccuuaucaaccuguaaccc..................................................................----..UGCGG.ACCUU.GUCCGU-GAA.....AGGA..GACCCCG.AUGUCGAUCACGCUUGAGCGUAAAGCUGAACUGAUCAAG..A..-..--.-.-.........
#=GC SS_cons_2                          :::::::..<<<<<<<::::::::::::...>>>>>>>.::.::::::::::::..............:<<.<<<<<<<.________...>>>>>>>-.>>--.........................................................................................(((((((((.((((.(((((..............(((((((((((((..............................................)))))))))))))............................................))))))))))))))))))............................................................................----..-----.<<<<_.__________.....>>>>..:::::::.:::::::::::::::::::::::::::::::::::::::..:..:..::.:.:.........
#=GC SS_cons                            :::::::..::::::::::::..........:::::::.::::::::::::::...............:<<.<<<<<<<.________...>>>>>>>-.>>--.........................................................................................(((((((((.((((.(((((..............(((((((((((((..............................................)))))))))))))............................................))))))))))))))))))............................................................................----..-----.<<<<_.__________.....>>>>..:::::::.:::::::::::::::::::::::::::::::::::::::..:..:..::.:.:.........
#=GC RF                                 CgcauCc..gcggaauggacg..........uucgcgc.gGuuuuuauguggg...............aCc.guGCUGG.ACGACAUC...CCGGCacu.gGcC.............................................................................................................................................................................................................................................................................................................................................gacc..uuuuu.uCCuC.auauuaaGAA.....aGGa..uaauaCG.AUGUCGAUuACuGCuGAGCGCAAagcaGcgCUcAUCAAG..G..A..AU.u.C.........
//
