# Supplementary material for: Discovery and validation of novel and distinct RNA regulators for ribosomal protein S15 in diverse bacterial phyla
Source: BMC Genomics. 2014 Aug 7;15(1):657. doi: 10.1186/1471-2164-15-657 (PMC4137082; doi:10.1186/1471-2164-15-657)
Supplement: Supplementary file 2 — Additional file 2: Alignment of Actinobacterial RNA. (TXT 54 KB) [file 12864_2014_6354_MOESM2_ESM.txt]

# STOCKHOLM 1.0
# Slinger, Deiorio-Hagger, Anthony, Gilligan, and Meyer. Discovery and validation of novel and distinct RNA regulators for ribosomal protein S15 in diverse bacterial phyla. BMC Genomics 2014. 
# RNA identified in many Actinobacteria preceding gene encoding ribosomal protein S15 (rpsO).

NC_000962/3093713-3093844/-1            CGCUGCUAGACUGUCCAACGACAUCGGUGCGUGCUGCGGUUCGCG................................GUGGCCG..U..G.CCCUGAU.....aUCCAUg..........aUCGCGA...A.CCCAUUG--.......---.........---.........-----.....................................---.......-----..-..........................AUGGAGACAUUUC....GUGGCGCUGACAGCCGAGCAAAAAAAGGAGAUUCUG.
NC_002677/1013148-1013275/1             AGCUGCUAAACUGCCGGACGACAUCGGUGCGUGCUGCGGUUCGCG................................GUGGCCG..C..G.CAGCAGUac..ugUCCAUg..........aUCGCGG...A.CCAAUUG--.......---.........---.........-----.....................................---.......-----..-..........................AUGGAG-------....AUGUUUUCGUGGCGCUGACAAGCGAGCAGAAAAAAG.
NC_002755/3088436-3088567/-1            CGCUGCUAGACUGUCCAACGACAUCGGUGCGUGCUGCGGUUCGCG................................GUGGCCG..U..G.CCCUGAU.....aUCCAUg..........aUCGCGA...A.CCCAUUG--.......---.........---.........-----.....................................---.......-----..-..........................AUGGAGACAUUUC....GUGGCGCUGACAGCCGAGCAAAAAAAGGAGAUUCUG.
NC_002935/1489000-1489169/-1            CACUAUGUGCUAAGCUGCUCGAGGU-UCUUUUACUGCGGUUCACA................................GCAGUGA..G..G.UUCCGUGu....uCUUUU............-UAUGAu.uA.UUUUGUAGC.......UAG........aGCA........cUGAUUuuu...............................augUGG......aCUGAAauA......uua..............acuAGGAGUUUUACUC....AUGGCUUUGAGCACUGAGCAGAAGAAAUCCAUCUUG.
NC_002944/3223705-3223838/-1            CGCUGCUAGACUGCCCGACGACAUCGGCGCGUGCUGCGGUUCGCG................................GUGGCCG..C..G.CCCGAA-......CUC-Guga......uuaUCGCGG...A.CCGAUCG--.......---.........---.........-----.....................................---.......-----..-.........................aUGGAGACAAUUUC....GUGGCGCUGACAGCCGAGCAGAAGAAAGAAAUCCUG.
NC_002945/3050262-3050393/-1            CGCUGCUAGACUGUCCAACGACAUCGGUGCGUGCUGCGGUUCGCG................................GUGGCCG..U..G.CCCUGAU.....aUCCAUg..........aUCGCGA...A.CCCAUUG--.......---.........---.........-----.....................................---.......-----..-..........................AUGGAGACAUUUC....GUGGCGCUGACAGCCGAGCAAAAAAAGGAGAUUCUG.
NC_004307/1951250-1951420/1             UGAUGUUUGGCGGCCUGCUGACGUUGGUCUG-AUUCGUGGUGUCU................ggugcu....ccuguaU-AAUU-..G..A.CCCUUGGc....gUAUUUc..........gCCCGCG..gA.UAGAGA---.......GCG........cGCCg.......gCAUCGgg.................................ccGGUag..cacCGCGCagC......aaua............uaagGAGGAUGCC----....GUGGCACUGACGGCUGAAGAAAAGCAG---------.
NC_004369/1975119-1975288/-1            UGCCGGUGUUAAGCUGACGGACGGUUUUGUG-ACUGUGGUCCGCA................................ACAGUUG..C..A.GAAAGUA......CAUCA............-CCCGC...-.CUGCUUG--.......UCAgg.....ggUGCgug...gugAAAACac................................uucAUGcg..gacUGAAAuaA......c..................uAGGAGAUAUCCUC....AUGGCUCUUACUUCCGAGCAGAAGAAGUCCAUCCUC.
NC_006177/1666492-1666622/1             GUCGUUGUCGAUGAACCGGCGACUCGGUCUG--CCGCUGUCUCCG................................GCGGUU-..U..A.CUGGGU-......CUCCGgc........gcUUUCGA...-.---------.......---.........---.........-----.....................................---.......-----..-gaucagg.................agGAGGUCGAGUUCC....AUGCCGCUGUCUCAGGAAGAGAAGCAGAGGAUCAUCa
NC_006361/4102845-4102989/-1            UCCGGCUCCGGUAAAGUGGCUCCUCGGGUU-UGCUGCGGUCCGCG................................GUGGC-U..G..C.CCGGCCGg....a-UCACcggagaauucgaGCGCGG..aA.CUGAGAAA-.......---.........---.........-----.....................................---.......-----..-......aca..............ggaGUGGAUGCCCC--....AUGGCGCUGACCACCGAGCAGAAGUCGGCCAUCCU-.
NC_007164/1334986-1335120/-1            UGGGCGUGGUAGACUCCCCAAGUCUAGCG---ACUGUGGUCUGCG................................GUAGU--..C..G.CUGGUUAa....a-CCUUu..........cGCGCGG...A.CUGAAAUAAc..ua..---u.......c---.........-----.....................................---.......-----..-..........................AAGGAGAUUCAUC...cAUGGCACUGUCCAAGGAACAGAAGACCGAGACUCUC.
NC_007760/1275720-1275854/1             CGAUCGCUUAAGACCGCGCAUUCACGACGCUCACUGCGGCCCGAG................................GCG--CG..C..G.CC-----......UUCGCc..........cCCGCGG..c-.-GGUGAAGC.......--Ga.......u---.........-----.....................................---......uC----..-......aga..............cgaAAGGAACGGCU--....AUGGCGCUCGUCCAGGAGAAGAAGCAGGAGCUCGUGc
NC_008268/7150190-7150318/1             GUUUCAGCUGGUAAAGUAGACGGCUGGCGUGCGCUGCGGUUCGCG................................GUGGCCG..C..G.CCGAGU-......-----............-UUCGA...U.CCUUGCACGc..ga..ACGuca..ucac---.........-----.....................................---.......-----..-..........................-----CAGGA---....GUGAACCAGUGGCAUUGACCACCGAAGAAAAGAAGC.
NC_008541/1593256-1593450/1             GGCCGGGCCGGUAAACUAAACGUUGGAUCCG-GCUGCAGUCCGUG................................GCGGCUG..G..-.--CUCU-......UGUUA...........uGUGCAG..gA.UUUCCCGGGu..ua..--C........cGCGga.....uu-----ucgggcacuggcacacccggcagugaguuacugauucGGGcc..ucaC----..-g....gcaca............ucucUAGGAGUUAUU--....GUGGCACUUGACGCCGCUGUAAAGCAGUCCAUCAUCa
NC_008595/3805381-3805514/-1            CGCUGCUAGACUGCCCGACGACAUCGGCGCGUGCUGCGGUUCGCG................................GUGGCCG..C..G.CCCGAA-......CUC-Guga......uuaUCGCGG...A.CCGAUCG--.......---.........---.........-----.....................................---.......-----..-.........................aUGGAGACAAUUUC....GUGGCGCUGACAGCCGAGCAGAAGAAAGAAAUCCUG.
NC_008596/2734793-2734921/1             GCGCUGCUACACUUCUCGGCGAUCCGGCGCAUGCUGCAGGCCGCG................................GUGGCUG..U..G.UCGAGAA......UUUGU............UCGC-G...GaCCGAUUG--.......---.........---.........-----.....................................---.......-----..-..........................AUGGAGUUGUUUC....GUGGCGCUUACCGCCGAGCAGAAAAAAGAGAUCCUG.
NC_008611/2396073-2396205/1             CGCUGCUAGACUGCCCGACGACAUCGGCGCGUGCUGCGGUUCGCG................................GUGGCCG..C..G.CCGGCUA.....aUCCCUg..........aUCGCGG...A.CCAAUUGA-.......---.........---.........-----.....................................---.......-----..-..........................UUGGAGAUGUUUC....GUGGCGCUGACUGCCGAGCAGAAAAAGGAAAUUCUG.
NC_008705/2267058-2267193/1             CGCUGUUAGACUUCUCGGCGUCAACGACGUGUGCUGCAGUUCGCG................................GCGGCCG..C..G.UCGGC--......CUUCU............-UGUGA...G.GGCACUGUUu..ug..UUUc......cc---.........-----.....................................---.......-----..-..........................GCGGACCGAUGG-....AUGGAGUUGUUUUCGUGGCGCUUACCGCCGAGCAGA.
NC_008711/1714845-1715020/1             UGACGUGCCGGUAAACUGAUGAGUGGAUCCG-GCUGCAGUCCGUG................................GCGGCUG..G..A.CCUGU--......UUUUG...........uGUGCGGc.aA.CGUACCAAG....g..-ACa.......a-CCcgu..cagc-----gaggcgcu.....................gcaccggg---ag..gcaCGGCAca-......ac................ucUAGGAGUUCAC--....GUGGCACUUGACGCCGCUGUAAAGCAGUCCAUCAUCa
NC_008726/2507334-2507459/1             CCGCUGCUAGACUGCCUGCCGACCCGGCGCGUGCUGCAGUUCGCG................................GUGGCCG..C..G.CUUUUUC......-GGGG............-CUCGA..uU.CUGAUG---.......---.........---.........-----.....................................---.......-----..-......uc...............gguGCCCUCG------....AUGUUCGCGGACCGAAUUGAUGGAGUCAUCUCGUGG.
NC_008769/3047161-3047292/-1            CGCUGCUAGACUGUCCAACGACAUCGGUGCGUGCUGCGGUUCGCG................................GUGGCCG..U..G.CCCUGAU.....aUCCAUg..........aUCGCGA...A.CCCAUUG--.......---.........---.........-----.....................................---.......-----..-..........................AUGGAGACAUUUC....GUGGCGCUGACAGCCGAGCAAAAAAAGGAGAUUCUG.
NC_009077/2189353-2189488/1             CGCUGUUAGACUUCUCGGCGUCAACGACGUGUGCUGCAGUUCGCG................................GCGGCCG..C..G.UCGGC--......CUUCU............-UGUGA...G.GGCACUGUUu..ug..UUUc......cc---.........-----.....................................---.......-----..-..........................GCGGACCGAUGG-....AUGGAGUUGUUUUCGUGGCGCUUACCGCCGAGCAGA.
NC_009142/6641985-6642188/-1            CCGUCUGCCUGAUAUCGUGGAGCGUGGCUCGGGCUGCAGUCCGUG................................GCGGCCG..A..G.CCCGGCCgg.gag-UU--............-CGCGG..uG.CACGCGAAGc...g..ACCc......ggACCgau..ccccGGCGCggcccccaggc..............ggggcgggcgccGGUcg..uugUGACCacG......ggac...........gcaaaUAGGAGUCAACUC....GUGGCUUUGUCCACUGCGGAGAAGAAGCAGAUCCUG.
NC_009338/4277479-4277617/-1            CCGCUGCUAGACUCCCUGCCGACCCGGCGCGUGCUGCAGUUCGCG................................GUGGCCG..C..G.CCU----......UUUUCg.........ggGUCCGG...A.GAGACGGGCc..cc..GCGu......uc---.........-----.....................................---.......-----..-..........................GCGGACCGAAUUG....AUGGAGUUGUAUUCGUGGCGCUCACCACCGAACAGA.
NC_009525/3105681-3105812/-1            CGCUGCUAGACUGUCCAACGACAUCGGUGCGUGCUGCGGUUCGCG................................GUGGCCG..U..G.CCCUGAU.....aUCCAUg..........aUCGCGA...A.CCCAUUG--.......---.........---.........-----.....................................---.......-----..-..........................AUGGAGACAUUUC....GUGGCGCUGACAGCCGAGCAAAAAAAGGAGAUUCUG.
NC_009565/3105668-3105799/-1            CGCUGCUAGACUGUCCAACGACAUCGGUGCGUGCUGCGGUUCGCG................................GUGGCCG..U..G.CCCUGAU.....aUCCAUg..........aUCGCGA...A.CCCAUUG--.......---.........---.........-----.....................................---.......-----..-..........................AUGGAGACAUUUC....GUGGCGCUGACAGCCGAGCAAAAAAAGGAGAUUCUG.
NC_010168/558137-558320/1               CCGCACAGCGUAAACUGGAAGCGUGAAUCUG-GCUGCAGUCCGUG................................GCGGCUG..G..A.UUCCG--......UGUUG...........cGUACAG...A.CCGUUGCGGu..ua..GUCgcaauacguACCcgu..ugacAAGCUguua.............................gucgGGAcg..cacGGCACaaC......u..................cAAGGAGUUACCU-....GUGGCAUUAGAAGCCGCUGUAAAGCAAGAAAUCAUC.
NC_010397/3153123-3153254/-1            UAAAGCACCGCUACACUUCGUCGCUGGUGG-UGCUGCAGUUCGCG................................GUGGC-C..C..G.CUACAGAu...aaUUCG-............ACGCGA...A.CCUCACUG-.......---.........---.........-----.....................................---.......-----..-..........................AUGGAGAAGCCUGc..cGUGUCGUUGACCACAGAGCAGAAGAAGGAAAUCCUC.
NC_010545/1027578-1027728/1             AAGGCUGUGCUAGGGUAACUCGGUCAGCG---ACUGCGGUUCGCG................................GUAGU--..C..G.CGCGGAU......UGC--............CCUCGG...G.CAGUCUUUA.......---.........---.........AGA--aucuu..........................uagcgcGG-a.....cUGAAA.u-......a.................acAAGGAGUUAUCC-....AUGGCACUGUCCAAGGACGAGAAGGCAGCAACUCUCa
NC_010612/2337903-2338034/1             CGCUGCUAGACUGCCCGACGACAUCGGCGCGUGCUGCGGUUCGCG................................GUGGCCG..C..G.CCGGGUA.....aUCCCUg..........aUCGCGG...A.CCAAUUG--.......---.........---.........-----.....................................---.......-----..-..........................AUGGAGAUGUUUC....GUGGCGCUGACUGCCGAGCAGAAAAAGGAAAUUCUG.
NC_010617/1813042-1813205/-1            GGCCACAUCGGCUAGGAUGGUCCACGGUCUG-ACUGCGGUCCGUG................................GCGGUCG..G..G.CCCCGGG.....gCAC--...........gCCCCGG...A.CCCCGGG--.......-CGgga...auc---.........-----ucacgcacc..................gggcggucacGGU......aCUAAC.uC..........................GAGGAGUUACCC-....AUGGCACUGGAUGCCGCGAUCAAGAACCAGAUCAU-.
NC_010816/2002375-2002551/1             UGAUGUUUGGCGGCCUGCUGACGUUGGUCUG-AUUCGUGGUGUCU................ggugcu....ccuguaU-AAUU-..G..A.CCCUUGGc....gUAUUUc..........gCCCGCG..gA.UAGAGA---.......GCG........cGCCg.......gCAUCGgg.................................ccGGUag..cacCGCGCagC......aaua............uaagGAGGAUGCC----....GUGGCACUGACGGCUGAAGAAAAGCAGGAAAUC---.
NC_011145/1317233-1317356/1             CGAUCGCUUAAGACCGCGCAUUCACGACGCUCACUGCGGCCCGAG................................GCG--CG..C..G.-------......CCUU-cg.......cccCCGCGG..cG.GUGAGCGAU....a..---.........---.........CAGAC.....................................---.......-----..-.........................gAAAGGAACGGCU-....AUGGCGCUCGUCCAGGAGAAGAAGCAG---------.
NC_011835/399051-399226/1               GUCGCCUGAGGCUGUGGUGUGCGUGAGGAUG-UCCAUCGUCCGCU................ccagug....cguagaAUGGUCG..A..U.UGG--C-.....gUGUUUc.........gcCCGCGG...A.UAGAGA---.......GCGc.......uCCGg.......cAUGAGgu................................cggUGGca..ccgCGCAG..U......uac..............aagGAGGAUGCC----....GUGGCACUGACGGCUGAAGAAAAGCAGGACAUCAUC.
NC_011886/1606802-1606997/1             GCAGCGACCGGUAAACUGGACGAUGGAUCCG-GCUGCAGUCCGUG................................GCGGCUG..G..U.UCCUGC-......UGUGUacgg....cugcACCCGG..uU.UUCACCGGGc..ug..---g......cc---gcag.cggc-----agacccggcagu............gaauuacugaccuGG-gcccucaCGG--..-......caca............ucccAAGGAGUUAUU--....GUGGCACUUGACGCCGCUGUAAAGCAGUCCAUCAUCa
NC_011891/1384930-1385053/1             CGAUCGCUUAAGACCGCGCAUUCACGACGCUCACUGCGGCCCGAG................................GCG--CG..C..G.-------......CCUU-cg.......cccCCGCGG..cG.GUGAGCGAU....a..---.........---.........CAGAC.....................................---.......-----..-.........................gAAAGGAACGGCU-....AUGGCGCUCGUCCAGGAGAAGAAGCAG---------.
NC_011896/1013191-1013326/1             AGCUGCUAAACUGCCGGACGACAUCGGUGCGUGCUGCGGUUCGCG................................GUGGCCG..C..G.C------......AGCAG............-UACUG...U.CCAUGAUCGc..gg..ACCa.......a---.........-----.....................................---.......-----..-..........................UUGAUGGAGAUGUuuucGUGGCGCUGACAAGCGAGCAGAAAAAAGAAAUUUUG.
NC_012207/3039934-3040065/-1            CGCUGCUAGACUGUCCAACGACAUCGGUGCGUGCUGCGGUUCGCG................................GUGGCCG..U..G.CCCUGAU.....aUCCAUg..........aUCGCGA...A.CCCAUUG--.......---.........---.........-----.....................................---.......-----..-..........................AUGGAGACAUUUC....GUGGCGCUGACAGCCGAGCAAAAAAAGGAGAUUCUG.
NC_012490/2837083-2837218/1             AUUGCUGCUGGUAGGAUCUUCUCUCGGUGCGUGCUGCGGUUUGCG................................GUGGCCG..C..A.CCGAUCUa...guUCCUUu..........cACGCAA...A.CGUCAUCA-.......---.........---.........-----.....................................---.......-----..-..........................CAGGAGUGAAUCA...aGUGGCAUUGACCACGGAAGAAAAGAAGGUCGUUCUC.
NC_012522/7309511-7309639/1             AUUUCAGCUGGUAAAGUAGUCCGCUGGCGUGCGCUGCGGUUCGCG................................GCGGCCG..C..G.CCGAGUUuc..gaUCCUUg..........cACGCGA...A.CGUCAUCAC....c..---.........---.........-----.....................................---.......-----..-..........................-AGGA--------....GUGAACCAGUGGCAUUGACCACCGAAGAGAAGAAGC.
NC_012590/1687835-1687977/-1            --AGCCUCUAUACUUCUACUUCGACUUGCUG-ACUGCGGUCCACA................................GUAGUCA..C..-.AGGCAGC.....gCCUUAa..........gGCGCAA..cA.UUUCAUG--.......---.........---.........-----.....................................UGGa.....cUGAAA.u-......ac................aaUAGGAGAUUUUCC....AUGGCUUUGAGCACCGAGAAGAAGGCUGAAAUCCU-.
NC_012704/1345280-1345434/-1            GAACAUGUGGUAGCCUCGUCCGAGUAUCA---ACUGCGGUCCGUU................................GCAGU--..U..G.UGAAAGCugugccUCU--............UUGCGG..cA.CGGCGCAU-.......-ACg.......gACU........g-AAAUa...................................aCGA......cCUCAA.u-......u..................uUAGGAGUUUUCCU....AUGGCUUUGUCCGCUGCAAAGAAAAAAGAAAUCCU-.
NC_012803/765903-766059/1               AGGCGAUGCGGUAGACUCGACCCUCGGCCUC-CCUGCAGUCCGCG................................GUGGGGU..G.gG.CCCCGUGu...cgUCC--...........gCCCCGG...-.CGGGGC---.......GCGg.......cU--c.......gUGUU-c..................................gcGGUa.....cCGAAG.uG..........................AAGGAGGCCCACC....AUGGCCCUGGAUCCCGCUGUCAAGCAGCAGAUCAUCa
NC_012814/399263-399438/1               GUCGCCUGAGGCUGUGGUGUGCGUGAGGAUG-UCCAUCGUCCGCU................ccagug....cguagaAUGGUCG..A..U.UGG--C-.....gUGUUUc.........gcCCGCGG...A.UAGAGA---.......GCGc.......uCCGg.......cAUGAGgu................................cggUGGca..ccgCGCAG..U......uac..............aagGAGGAUGCC----....GUGGCACUGACGGCUGAAGAAAAGCAGGACAUCAUC.
NC_012815/399264-399439/1               GUCGCCUGAGGCUGUGGUGUGCGUGAGGAUG-UCCAUCGUCCGCU................ccagug....cguagaAUGGUCG..A..U.UGG--C-.....gUGUUUc.........gcCCGCGG...A.UAGAGA---.......GCGc.......uCCGg.......cAUGAGgu................................cggUGGca..ccgCGCAG..U......uac..............aagGAGGAUGCC----....GUGGCACUGACGGCUGAAGAAAAGCAGGACAUCAUC.
NC_012943/1319813-1319944/1             CGCUGCUAGACUGUCCAACGACAUCGGUGCGUGCUGCGGUUCGCG................................GUGGCCG..U..G.CCCUGAU.....aUCCAUg..........aUCGCGA...A.CCCAUUG--.......---.........---.........-----.....................................---.......-----..-..........................AUGGAGACAUUUC....GUGGCGCUGACAGCCGAGCAAAAAAAGGAGAUUCUG.
NC_013093/6862312-6862465/-1            CAACUGCUGGUAACCUAUCACGUUGGGUCUG-GCUGCGGUCCGUG................................GCGGCCA..G.uA.CCGCCU-......----A............CCCCGG..uU.CACCGGGGC.......UCCa......cgGCAcc....gau-----uu................................cca---.......-----..-......ggc.............gauuGAGGAGCACCACGa..aGUGGCACUGACCACCGAGCAGAAGAAGACCAUCCU-.
NC_013159/1514993-1515122/1             UGCUGAUACGCUCGAUAGUUGAGUC--CG---GCUGCGGUCCGUG................................GCGGC--..C..G.GUAC---......-UU--............ACGAGC..aA.UGACGACAC.......GGC.........---.........ACACA.....................................---.......GUC--..-..........................GAGGAGUGAACAC....GUGGCUCUGACCGCGGAGGAGAAGAAAGCGAUCCUG.
NC_013235/2448573-2448733/1             UCGGCGCUGAUAGACUGGUCGACUGGGUCCG-GCUGCAGUCCGUG................................GCGGCCG..G.cA.CCGUCA-......UCC--............CCCCGG..cG.AA-------.......GGU........aGUC........cGGAGCgggccg........................agcacggGACaa...gaACCAG..-..........................UAGGAGCACCAGA...cGUGGCGUUGACCGCCGAGCAGAAGAAGGAAAUCCUC.
NC_013441/2295519-2295648/1             CGGGCCGCUGGUAGCCUGGUCAAUCGGCGU-UGCUGCAGUCCGCG................................GCGGC-A..C..G.CCCGAG-......UUGCG...........aACGCGG..cA.CUGAGAAGU....u..---.........---.........-----.....................................---.......-----..-..........................CAGGAGAACACC-....AUGGCAUUGACUGCUGCCGAGAAGAAGGAAAUCCUC.
NC_013715/1651595-1651763/-1            CGCCUCGGUAGCGUAGAAUGGGAAGAACGCG-UCUGCAGUCCGCA................................GUAGACG.aC..G.UG-----......UAUUAca........ggGCGUAA...G.CCCACCACCc...g..GCGg......ca---a......cc-----guccguacg..................ggacguaugcGGU......aCUAAC.uC..........................UAGGAGUUAAAA-....GUGGCACUGGAUCCCGCUGUCAAGCAGGCAAUCAU-.
NC_013721/235482-235680/1               -----------UGCUAUUUGGUGGCUUUAUG-ACCGCAauguaauauuuggauuuugcgaaaauaaguuguuugcaaGUGGUUG..U..A.UGAUAGAg....a-CUUGgcgug.uaacgcCCGCGG...A.UUGAGA---.......GCGc.......uACAgc.....ag--AAGgu.................................ugUGGca..ccgCGCAGug-......au...............auuAAGGAGGACGCC-....GUGGCAUUAACGGCUGAAGAUAAGAAGAAUAUUAUCa
NC_014158/1805792-1805919/1             CCUGACCUCUGGUAACGUGGUCGUUCGUGCCUGCUGUGGUUCGCG................................GCGGCGG..U..A.CGGAUG-......UUGAC...........gACGCGA..uA.CUGAG----.......---.........---.........-----.....................................---.......-----..-..........................AAGGAGCCUAUCC....AUGUCGCUCACCACUGAGCAGAAGAAGUCGAUCCUC.
NC_014168/2022002-2022133/-1            CUCUCUGCUGAUACAGUCAACACCUGGCGU-UUCUGCGGCCCGCA................................GCGGU-G..C..G.CCA----......AUCAG...........a-UGUGA...C.CUGCGGAGCu..ga..AAC........a---.........-----.....................................---.......-----..-..........................AAGGAGCACCCUC....AUGGCGUUGAGCGCUGAGGCGAAAAAAACCAUUCUU.
NC_014318/6997120-6997275/-1            GACCAGAAUGGUAACGUCGUGGCCGGGUCCG-GCUGCAGUCCGUG................................GCGGCCG.aG..A.CCG----......UCUU-............-CCCGG..cG.UUCAUCCACg..cc..CGG........gGCC.........GCAC-.....................................GGC......aCUGAUuaU......u.................ucGAGGAGCAACACA...aGUGGCGCUGUCCACCGAAGAGAAGAAGUCGAUCCUG.
NC_014329/1387866-1388039/-1            GUUUCUGUGGUAGUGUUCCUUCCGUUCUCUUCACUGCGGUCCACA................................GCAGUGA..U..A.GGAAUGG......UUUG-............AUAAGG..aG.AAGCUCCAGuuucuuuuua---u-----cgaguca.......................................uauuuaugUGGa.....cUGAAAua-......acu..............aucUAGGAGUUUUCUC....AUGGCUUUGAGCAAUGAGCAGAAGAAGUCCAUCUU-.
NC_014532/3684193-3684377/-1            GCGGCCGGGGAUAUCGCCCCCCGGC-GCCU--GCUGAGUUCCGCC................................GUGGC-G..G..G.CUCGGCAug..ag-CCAG............-CCCCG...A.CGGGGCUGG.......GCGugg...gga---cug...caaA----uaug............................cgugg---uc...ccCGACA..-uu..caucauucaggcauauugcuuaCUGGAGAGACAG-....AUGGCACUGACCGCUGAACAGAAAGCCGCGAUCGU-.
NC_014550/1154505-1154658/1             CACGUCGGUGAUAUGAUUGACGAUGGUUCUC-GCUGCAGUCCGCG................................GUUGCGA..G..-.-U-----.....uUCCA-............CCGCGA...A.CGUUUUG--.......GCG........uUCGca....cugACUUA.....................................UGA......aCGCGGucC......aa...............cucUAGGAGUUUGUU-....AUGGCAUUGGAUGCCACUAUCAAGAACGAAAUCAUC.
NC_014643/1714387-1714549/1             .....UAGCGUAGAAUAUGUUAAACGCGU.G-UCUGCGGUCCGCG................................GCAGAAG..A..C.GUGAGGGg...caUACG-ccc.....aaaaCCCCGGc.gA.CAUACGG--.......UCG........uACGg.......g-----cagc............................uacgcGGC......aCUAAC.uC..........................UAGGAGUUAUACA....GUGGCAUUGGAUCCCGCUAUCAAGCAGGAAAUCAUCa
NC_014656/1968562-1968732/1             UGAUGUUUGGCGGCCUGCUGACGUUGGUCUG-AUUCGUGGUGUCU................ggugcu....ccuguaU-AAUU-..G..A.CCCUUGGc....gUAUUUc..........gCCCGCG..gA.UAGAGA---.......GCG........cGCCg.......gCAUCGgg.................................ccGGUag..cacCGCGCagC......aaua............uaagGAGGAUGCC----....GUGGCACUGACGGCUGAAGAAAAGCAG---------.
NC_014659/2035512-2035673/1             GGGCGGCCUGGUAGGCUCUACCGCUGGUGUGUGCUGCGGUUCGCG................................GCGGCCA..C..A.CCGUCGG.....aUGUGC............-GGGGA..gA.CCUGCGAGA.......UCC.........GGU.........UCCUUu...................................cACG......cGGACGucA......guua...........caggaGUGCACCA-----...aGUGGCAUUGACCACCGAGCAGAAGAAGCAGAUCCUC.
NC_014814/3487164-3487302/-1            CCGCUGCUAGACUCCCUGCCGACCCGGCGCGUGCUGCAGUUCGCG................................GUGGCCG..C..G.CCUUU--......UUCGG...........gGUCCGA...A.GAGACGGGCc..cc..GCGu......uc---.........-----.....................................---.......-----..-......gc...............ggaCCGAAUUG-----....AUGGAGUUGUAUUCGUGGCGCUCACCACCGAACAGA.
NC_015052/2076834-2077010/-1            UGAUGUUUGGCGGCCUGCUGACGUUGGUCUG-AUUCGUGGUGUCU................ggugcu....ccuguaU-AAUU-..G..A.CCCUUGGc....gUAUUUc..........gCCCGCG..gA.UAGAGA---.......GCG........cGCCg.......gCAUCGgg.................................ccGGUag..cacCGCGCagC......aaua............uaagGAGGAUGCC----....GUGGCACUGACGGCUGAAGAAAAGCAGGAAAUC---.
NC_015067/2037345-2037521/-1            UGAUGUUUGGCGGCCUGCUGACGUUGGUCUG-AUUCGUGGUGUCU................ggugcu....ccuguaU-AAUU-..G..A.CCCUUGGc....gUAUUUc..........gCCCGCG..gA.UAGAGA---.......GCG........cGCCg.......gCAUCGgg.................................ccGGUag..cacCGCGCagC......aaua............uaagGAGGAUGCC----....GUGGCACUGACGGCUGAAGAAAAGCAGGAAAUC---.
NC_015125/343749-343929/-1              UGCCCCGUGCGAGGGGGAGAGCAGGGCGGUC-GCg.gcauccgga....................ugcugguagacucauGCGG..U..U.GCCGUUCg....a-UCGG............CCGCGG...A.UAAAGAGAG....c..UCG........cACAuc.....gu-----gug..............................acgg--Gcg..ccgCGCAA.u-......gaga...........aggaaGGGGAUCCCAUCU....AUGGCACUCGAAGCAGACGUCAAGAAGGCGAUCAU-.
NC_015145/1513463-1513656/1             GCAGAGGCCGGUAAACUGAACGAUGGAUCCG-GCUGCAGUCCGUG................................GCGGCUG..G..U.UCCUGU-......UGU--............-UGUGG..cA.GCGUCCGGCa...g..UCCa......ggGCAagc...cau-----ggcggcagacccggc......agugaauuacugaccuGG-gcccuca----C.g-......gcac...........aucccAAGGAGAUAUU--....GUGGCACUUGACGCCGCUGUAAAGCAGUCCAUCAUCa
NC_015312/5000894-5001055/-1            UACGCACUGGUAGCCUGACACGUCGGGUACG-GCUGCGGUCCGUG................................GCGGCCG..-..A.CCCGG--.....aGCUUCc..........gCCGCCG...G.CCGCACC--g...g..CCG........aGCG.........AGCAC....................................cCGC......aCGGCAcaG......aac..............accGAGGAGUACCACC...cGUGGCUCUCGACGCCGCACAGAAGAAGACCAUCCUG.
NC_015564/1700022-1700197/1             CUCUGUUCUGUUACGAUUGAUCGCUGGUACG-GCUGCGGUUCGCG................................GUGGCUG..U..G.CCGAUGA.....a-CGUG............-CGCGG..aAaUGCUGUUAG....a..CCG.........GC-a......uuUCACUgcggguuc....................auaaucauc-GC......gCGGACguG......a.................uuCAGGAGAUUAUCC....GUGGCACUGGAUACCCAGACGAAGAAGGACGUUCUC.
NC_015576/2726815-2726944/-1            GCCGCGCCGCUGCUAGACUCCCGGGUCGGCGAGCUGCAGUCCGCG................................GUGGCCG..C..C.G-UCAUUu...ca-UU--............-CGCGG...G.ACGAUAUUG.......---.........---.........-----.....................................---.......-----..-..........................AUGGAGAUGUUUU...cGUGGCGCUGACCGCCGAGCAGAAAAAAGAGAUCCUG.
NC_015673/1488911-1489064/-1            CACCACGGGUGGUAACCUAACCCAGUCUGUG-ACUGUGGUCUGCG................................GUAGUCA..C..AcGAGG---......CUCGAu.........cgGUCGG-..gCcCUAUUUUCGc...g..CAGa.......cUG-.........AAAUAa...................................c-CA......uCUGA-..-..........................AGGAG-AAAUCCC....AUGGCUCUCACUAAAGAGCAGAAGGCUGAAACCCUC.
NC_015683/1526711-1526884/-1            UUUUCUGUGGUAGUGUUCCUUCCGUUCUCUUCACUGCGGUCCACA................................GCAGUGA..U..A.GGAAUGG......UUUGAu..........aAUGAGA..aA.CCUGGUUUCc..uc..UUA.........UCAag.....ucAUAUUuaug............................uggacUGAa.....aUAACUacU..........................GAGGAGUUUUCUC....AUGGCUUUGAGCAAUGAGCAGAAGAAGUCCAUCUUG.
NC_015758/3070280-3070411/-1            CGCUGCUAGACUGUCCAACGACAUCGGUGCGUGCUGCGGUUCGCG................................GUGGCCG..U..G.CCCUGAU.....aUCCAUg..........aUCGCGA...A.CCCAUUG--.......---.........---.........-----.....................................---.......-----..-..........................AUGGAGACAUUUC....GUGGCGCUGACAGCCGAGCAAAAAAAGGAGAUUCUG.
NC_015848/3154439-3154570/-1            CGCUGCUAGACUGCCCAACGACAUCGGUGCGUGCUGCGGUUCGCG................................GUGGCCG..U..G.CCCUGAU.....aUCCAUg..........aUCGCGA...A.CCCGUUG--.......---.........---.........-----.....................................---.......-----..-..........................AUGGAGACAUUUC....GUGGCGCUGACAGCCGAGCAAAAAAAGGAGAUUCUG.
NC_015859/1866950-1867091/-1            ACCGCUGAUGCUAUUCUGCUCCGGUUGCGUG-ACUGUGGUUCGCG................................GUAGUCA..C.uGaCGGUUUCaccuucACUUU............GCGCGG...A.CUGAAACAA.......---c.......u---.........A----.....................................---.......-----..-.........................aCAGGAGAUUCACC....AUGGCUCUCACCAAGGACCAGAAGGCCGAGACCCUC.
NC_016604/5730034-5730167/-1            UGCGCUGUAGACUCCUCGCCGACCGAGCGUGUGCUGCAGUUCGCG................................GUGGCUU..C..G.CUCAU--......UUCGGg..........cCCGCAA...G.CCCUGAAGU.......---.........---.........-----.....................................---.......-----..-......a..................cGCGAACUGAAAUA...gAUGGAGUUGUUUCGUGGCGCUCACUGCCGAACAGAA.
NC_016768/1319757-1319888/1             CGCUGCUAGACUGUCCAACGACAUCGGUGCGUGCUGCGGUUCGCG................................GUGGCCG..U..G.CCCUGAU.....aUCCAUg..........aUCGCGA...A.CCCAUUG--.......---.........---.........-----.....................................---.......-----..-..........................AUGGAGACAUUUC....GUGGCGCUGACAGCCGAGCAAAAAAAGGAGAUUCUG.
NC_016781/1387686-1387859/-1            GUUUCUGUGGUAGUGUUCCUUCCGUUCUCUUCACUGCGGUCCACA................................GCAGUGA..U..A.GGAAUGG......UUUG-............AUAAGG..aG.AAGCUCCAGuuucuuuuua---u-----cgaguca.......................................uauuuaugUGGa.....cUGAAAua-......acu..............aucUAGGAGUUUUCUC....AUGGCUUUGAGCAAUGAGCAGAAGAAGUCCAUCUU-.
NC_016782/1477326-1477495/-1            CACUAUGUGCUAAGCUGCUCAAGGU-UCUUUUACUGCGGUUCACA................................GCAGUGA..G..G.UUCCGUGu....uCUUUU............-UAUGAu.uA.UUUUGUAGC.......UAG........aGCA........cUGAUUuuu...............................augUGG......aCUGAAauA......uug..............acuAGGAGUUUUACUC....AUGGCUUUGAGCACUGAGCAGAAGAAAUCCAUCUUG.
NC_016783/1497903-1498072/-1            CACUAUGUGCUAAGCUGCUCAAGGU-UCUUUUACUGCGGUUCACA................................GCAGUGA..G..G.UUCCGUGu....uCUUUU............-UAUGAu.uA.UUUUGUAGC.......UAG........aGCA........cUGAUUuuu...............................augUGG......aCUGAAauA......uug..............acuAGGAGUUUUACUC....AUGGCUUUGAGCACUGAGCAGAAGAAAUCCAUCUUG.
NC_016785/1455495-1455664/-1            CACUAUGUGCUAAGCUGCUCGAGGU-UCUUUUACUGCGGUUCACA................................GCAGUGA..G..G.UUCCGUGu....uCUUUU............-UAUGAu.uA.UUUUGUAGC.......UAG........aGCA........cUGAUUuuu...............................augUGG......aCUGAAauA......uua..............acuAGGAGUUUUACUC....AUGGCUUUGAGCACUGAGCAGAAGAAAUCCAUCUUG.
NC_016786/1477591-1477760/-1            CACUAUGUGCUAAGCUGCUCAAGGU-UCUUUUACUGCGGUUCACA................................GCAGUGA..G..G.UUCCGUGu....uCUUUU............-UAUGAu.uA.UUUUGUAGC.......UAG........aGCA........cUGAUUuuu...............................augUGG......aCUGAAauA......uug..............acuAGGAGUUUUACUC....AUGGCUUUGAGCACUGAGCAGAAGAAAUCCAUCUUG.
NC_016787/1468892-1469061/-1            CACUAUGUGCUAAGCUGCUCGAGGU-UCUUUUACUGCGGUUCACA................................GCAGUGA..G..G.UUCCGUGu....uCUUUU............-UAUGAu.uA.UUUUGUAGC.......UAG........aGCA........cUGAUUuuu...............................augUGG......aCUGAAauA......uua..............acuAGGAGUUUUACUC....AUGGCUUUGAGCACUGAGCAGAAGAAAUCCAUCUUG.
NC_016788/1472357-1472526/-1            CACUAUGUGCUAAGCUGCUCGAGGU-UCUUUUACUGCGGUUCACA................................GCAGUGA..G..G.UUCCGUGu....uCUUUU............-UAUGAu.uA.UUUUGUAGC.......UAG........aGCA........cUGAUUuuu...............................augUGG......aCUGAAauA......uua..............acuAGGAGUUUUACUC....AUGGCUUUGAGCACUGAGCAGAAGAAAUCCAUCUUG.
NC_016789/1524345-1524514/-1            CACUAUGUGCUAAGCUGCUCAAGGU-UCUUUUACUGCGGUUCACA................................GCAGUGA..G..G.UUCCGUGu....uCUUUU............-UAUGAu.uA.UUUUGUAGC.......UAG........aGCA........cUGAUUuuu...............................augUGG......aCUGAAauA......uua..............acuAGGAGUUUUACUC....AUGGCUUUGAGCACUGAGCAGAAGAAAACCAUCUUG.
NC_016790/1444964-1445133/-1            CACUAUGUGCUAAGCUGCUCGAGGU-UCUUUUACUGCGGUUCACA................................GCAGUGA..G..G.UUCCGUGu....uCUUUU............-UAUGAu.uA.UUUUGUAGC.......UAG........aGCA........cUGAUUuuu...............................augUGG......aCUGAAauA......uua..............acuAGGAGUUUUACUC....AUGGCUUUGAGCACUGAGCAGAAGAAAUCCAUCUUG.
NC_016799/1529122-1529291/-1            CACUAUGUGCUAAGCUGCUCGAGGU-UCUUUUACUGCGGUUCACA................................GCAGUGA..G..G.UUCCGUGu....uCUUUU............-UAUGAu.uA.UUUUGUAGC.......UAG........aGCA........cUGAUUuuu...............................augUGG......aCUGAAauA......uua..............acuAGGAGUUUUACUC....AUGGCUUUGAGCACUGAGCAGAAGAAAUCCAUCUUG.
NC_016800/1505481-1505650/-1            CACUAUGUGCUAAGCUGCUCGAGGU-UCUUUUACUGCGGUUCACA................................GCAGUGA..G..G.UUCCGUGu....uCUUUU............-UAUGAu.uA.UUUUGUAGC.......UAG........aGCA........cUGAUUuuu...............................augUGG......aCUGAAauA......uua..............acuAGGAGUUUUACUC....AUGGCUUUGAGCACUGAGCAGAAGAAAUCCAUCUUG.
NC_016801/1519108-1519277/-1            CACUAUGUGCUAAGCUGCUCGAGGU-UCUUUUACUGCGGUUCACA................................GCAGUGA..G..G.UUCCGUGu....uCUUUU............-UAUGAu.uA.UUUUGUAGC.......UAG........aGCA........cUGAUUuuu...............................augUGG......aCUGAAauA......uua..............acuAGGAGUUUUACUC....AUGGCUUUGAGCACUGAGCAGAAGAAAUCCAUCUUG.
NC_016802/1462113-1462282/-1            CACUAUGUGCUAAGCUGCUCGAGGU-UCUUUUACUGCGGUUCACA................................GCAGUGA..G..G.UUCCGUGu....uCUUUU............-UAUGAu.uA.UUUUGUAGC.......UAG........aGCA........cUGAUUuuu...............................augUGG......aCUGAAauA......uua..............acuAGGAGUUUUACUC....AUGGCUUUGAGCACUGAGCAGAAGAAAUCCAUCUUG.
NC_016804/3026526-3026657/-1            CGCUGCUAGACUGUCCAACGACAUCGGUGCGUGCUGCGGUUCGCG................................GUGGCCG..U..G.CCCUGAU.....aUCCAUg..........aUCGCGA...A.CCCAUUG--.......---.........---.........-----.....................................---.......-----..-..........................AUGGAGACAUUUC....GUGGCGCUGACAGCCGAGCAAAAAAAGGAGAUUCUG.
NC_016812/1280232-1280358/1             CUCGACAAGGCCGAGAUGGAGCGCUGCUUCGCGCUGCAGUUCGAG................................GCAGGCGucGacG.GCAUG--.....aUCGUC............-UGCGG...U.UCGCUC---.......---.........---.........-----.....................................---.......-----..-..........................GGCGAGAAC----....AUGACGCUGGAGGCGGAUGAAAAGAUCGAGAUCCUCa
NC_016887/4145099-4145241/-1            CACCCGGUCGGGUAAGGUGGAUCCUCGGGUUUGCUGCGGUCCGCG................................GCGGCG-..C..CcCACCGGUucgccg-----gauc...cucgaGCGCGG..aA.CUGAGAAAC.......---.........---.........-----.....................................---.......-----..-......ag................gaGUGGAUGCCCC--....AUGGCGUUGACCACCGAGCAGAAGAAGGCGAUUCU-.
NC_016906/2335564-2335687/1             UUGCCCGCUGGUAAAUUGGCGGAUCGGCGU-UGCUGCAGUCCGCG................................GUGGC-G..C..G.CCGC---......-CCCG............-CACCG...G.CCCCGGUGGg...c..---.........---.........-----.....................................---.......-----..-......uc...............gguCGGGAA-------....AUGACAUUGUCGCGGUACUGAGAAACAGGAGUAUCU.
NC_016932/1372555-1372726/-1            GUUUCUGUGGUAGUGUUCCUUCCGUUCUCUUCACUGCGGUCCACA................................GCAGUGA..U..A.GGAAUGG......UUUG-............AUAAGG..aG.AAGCUCCAGuuucuuuuua---u-----cgaguca.......................................uauuuaugUGGa.....cUGAAAua-......ac...............uauUAGGAGU-UUCUC....AUGGCUUUGAGCAAUGAGCAGAAGAAGUCCAUCUU-.
NC_016934/3098740-3098871/-1            CGCUGCUAGACUGUCCAACGACAUCGGUGCGUGCUGCGGUUCGCG................................GUGGCCG..U..G.CCCUGAU.....aUCCAUg..........aUCGCGA...A.CCCAUUG--.......---.........---.........-----.....................................---.......-----..-..........................AUGGAGACAUUUC....GUGGCGCUGACAGCCGAGCAAAAAAAGGAGAUUCUG.
NC_017026/3087529-3087660/-1            CGCUGCUAGACUGUCCAACGACAUCGGUGCGUGCUGCGGUUCGCG................................GUGGCCG..U..G.CCCUGAU.....aUCCAUg..........aUCGCGA...A.CCCAUUG--.......---.........---.........-----.....................................---.......-----..-..........................AUGGAGACAUUUC....GUGGCGCUGACAGCCGAGCAAAAAAAGGAGAUUCUG.
NC_017031/1387670-1387843/-1            GUUUCUGUGGUAGUGUUCCUUCCGUUCUCUUCACUGCGGUCCACA................................GCAGUGA..U..A.GGAAUGG......UUUG-............AUAAGG..aG.AAGCUCCAGuuucuuuuua---u-----cgaguca.......................................uauuuaugUGGa.....cUGAAAua-......acu..............aucUAGGAGUUUUCUC....AUGGCUUUGAGCAAUGAGCAGAAGAAGUCCAUCUU-.
NC_017186/6997164-6997319/-1            GACCAGAAUGGUAACGUCGUGGCCGGGUCCG-GCUGCAGUCCGUG................................GCGGCCG.aG..A.CCG----......UCUU-............-CCCGG..cG.UUCAUCCACg..cc..CGG........gGCC.........GCAC-.....................................GGC......aCUGAUuaU......u.................ucGAGGAGCAACACA...aGUGGCGCUGUCCACCGAAGAGAAGAAGUCGAUCCUG.
NC_017214/1034745-1034920/1             GUCGCCUGAGGCUGUGGUGUGCGUGAGGAUG-UCCAUCGUCCGCU................ccagug....cguagaAUGGUCG..A..U.UGG--C-.....gUGUUUc.........gcCCGCGG...A.UAGAGA---.......GCGc.......uCCGg.......cAUGAGgu................................cggUGGca..ccgCGCAG..U......uac..............aagGAGGAUGCC----....GUGGCACUGACGGCUGAAGAAAAGCAGGACAUCAUC.
NC_017215/399275-399450/1               GUCGCCUGAGGCUGUGGUGUGCGUGAGGAUG-UCCAUCGUCCGCU................ccagug....cguagaAUGGUCG..A..U.UGG--C-.....gUGUUUc.........gcCCGCGG...A.UAGAGA---.......GCGc.......uCCGg.......cAUGAGgu................................cggUGGca..ccgCGCAG..U......uac..............aagGAGGAUGCC----....GUGGCACUGACGGCUGAAGAAAAGCAGGACAUCAUC.
NC_017216/399128-399303/1               GUCGCCUGAGGCUGUGGUGUGCGUGAGGAUG-UCCAUCGUCCGCU................ccagug....cguagaAUGGUCG..A..U.UGG--C-.....gUGUUUc.........gcCCGCGG...A.UAGAGA---.......GCGc.......uCCGg.......cAUGAGgu................................cggUGGca..ccgCGCAG..U......uac..............aagGAGGAUGCC----....GUGGCACUGACGGCUGAAGAAAAGCAGGACAUCAUC.
NC_017217/399265-399440/1               GUCGCCUGAGGCUGUGGUGUGCGUGAGGAUG-UCCAUCGUCCGCU................ccagug....cguagaAUGGUCG..A..U.UGG--C-.....gUGUUUc.........gcCCGCGG...A.UAGAGA---.......GCGc.......uCCGg.......cAUGAGgu................................cggUGGca..ccgCGCAG..U......uac..............aagGAGGAUGCC----....GUGGCACUGACGGCUGAAGAAAAGCAGGACAUCAUC.
NC_017300/1385250-1385423/-1            GUUUCUGUGGUAGUGUUCCUUCCGUUCUCUUCACUGCGGUCCACA................................GCAGUGA..U..A.GGAAUGG......UUUG-............AUAAGG..aG.AAGCUCCAGuuucuuuuua---u-----cgaguca.......................................uauuuaugUGGa.....cUGAAAua-......acu..............aucUAGGAGUUUUCUC....AUGGCUUUGAGCAAUGAGCAGAAGAAGUCCAUCUU-.
NC_017301/1387579-1387752/-1            GUUUCUGUGGUAGUGUUCCUUCCGUUCUCUUCACUGCGGUCCACA................................GCAGUGA..U..A.GGAAUGG......UUUG-............AUAAGG..aG.AAGCUCCAGuuucuuuuua---u-----cgaguca.......................................uauuuaugUGGa.....cUGAAAua-......acu..............aucUAGGAGUUUUCUC....AUGGCUUUGAGCAAUGAGCAGAAGAAGUCCAUCUU-.
NC_017303/1387689-1387862/-1            GUUUCUGUGGUAGUGUUCCUUCCGUUCUCUUCACUGCGGUCCACA................................GCAGUGA..U..A.GGAAUGG......UUUG-............AUAAGG..aG.AAGCUCCAGuuucuuuuua---u-----cgaguca.......................................uauuuaugUGGa.....cUGAAAua-......acu..............aucUAGGAGUUUUCUC....AUGGCUUUGAGCAAUGAGCAGAAGAAGUCCAUCUU-.
NC_017305/1385240-1385413/-1            GUUUCUGUGGUAGUGUUCCUUCCGUUCUCUUCACUGCGGUCCACA................................GCAGUGA..U..A.GGAAUGG......UUUG-............AUAAGG..aG.AAGCUCCAGuuucuuuuua---u-----cgaguca.......................................uauuuaugUGGa.....cUGAAAua-......acu..............aucUAGGAGUUUUCUC....AUGGCUUUGAGCAAUGAGCAGAAGAAGUCCAUCUU-.
NC_017306/1387686-1387859/-1            GUUUCUGUGGUAGUGUUCCUUCCGUUCUCUUCACUGCGGUCCACA................................GCAGUGA..U..A.GGAAUGG......UUUG-............AUAAGG..aG.AAGCUCCAGuuucuuuuua---u-----cgaguca.......................................uauuuaugUGGa.....cUGAAAua-......acu..............aucUAGGAGUUUUCUC....AUGGCUUUGAGCAAUGAGCAGAAGAAGUCCAUCUU-.
NC_017307/1374023-1374196/-1            GUUUCUGUGGUAGUGUUCCUUCCGUUCUCUUCACUGCGGUCCACA................................GCAGUGA..U..A.GGAAUGG......UUUG-............AUAAGG..aG.AAGCUCCAGuuucuuuuua---u-----cgaguca.......................................uauuuaugUGGa.....cUGAAAua-......acu..............aucUAGGAGUUUUCUC....AUGGCUUUGAGCAAUGAGCAGAAGAAGUCCAUCUU-.
NC_017308/1358034-1358207/-1            GUUUCUGUGGUAGUGUUCCUUCCGUUCUCUUCACUGCGGUCCACA................................GCAGUGA..U..A.GGAAUGG......UUUG-............AUAAGG..aG.AAGCUCCAGuuucuuuuua---u-----cgaguca.......................................uauuuaugUGGa.....cUGAAAua-......acu..............auuUAGGAGUUUUCUC....AUGGCUUUGAGCAAUGAGCAGAAGAAGUCCAUCUU-.
NC_017317/1522991-1523164/-1            UUUUCUGUGGUAGUGUUCCUUCCGUUCUCUUCACUGCGGUCCACA................................GCAGUGA..U..A.GGAAUGG......UUUGAu..........aAUGAGA..aA.CCUGGUUUCc..uc..UUA.........UCAag.....ucAUAUUuaug............................uggacUGAa.....aUAACUacU..........................GAGGAGUUUUCUC....AUGGCUUUGAGCAAUGAGCAGAAGAAGUCCAUCUUG.
NC_017462/1387711-1387884/-1            GUUUCUGUGGUAGUGUUCCUUCCGUUCUCUUCACUGCGGUCCACA................................GCAGUGA..U..A.GGAAUGG......UUUG-............AUAAGG..aG.AAGCUCCAGuuucuuuuua---u-----cgaguca.......................................uauuuaugUGGa.....cUGAAAua-......acu..............aucUAGGAGUUUUCUC....AUGGCUUUGAGCAAUGAGCAGAAGAAGUCCAUCUU-.
NC_017522/3080810-3080941/-1            CGCUGCUAGACUGUCCAACGACAUCGGUGCGUGCUGCGGUUCGCG................................GUGGCCG..U..G.CCCUGAU.....aUCCAUg..........aUCGCGA...A.CCCAUUG--.......---.........---.........-----.....................................---.......-----..-..........................AUGGAGACAUUUC....GUGGCGCUGACAGCCGAGCAAAAAAAGGAGAUUCUG.
NC_017523/3074409-3074540/-1            CGCUGCUAGACUGUCCAACGACAUCGGUGCGUGCUGCGGUUCGCG................................GUGGCCG..U..G.CCCUGAU.....aUCCAUg..........aUCGCGA...A.CCCAUUG--.......---.........---.........-----.....................................---.......-----..-..........................AUGGAGACAUUUC....GUGGCGCUGACAGCCGAGCAAAAAAAGGAGAUUCUG.
NC_017524/3087414-3087545/-1            CGCUGCUAGACUGUCCAACGACAUCGGUGCGUGCUGCGGUUCGCG................................GUGGCCG..U..G.CCCUGAU.....aUCCAUg..........aUCGCGA...A.CCCAUUG--.......---.........---.........-----.....................................---.......-----..-..........................AUGGAGACAUUUC....GUGGCGCUGACAGCCGAGCAAAAAAAGGAGAUUCUG.
NC_017528/3087788-3087919/-1            CGCUGCUAGACUGUCCAACGACAUCGGUGCGUGCUGCGGUUCGCG................................GUGGCCG..U..G.CCCUGAU.....aUCCAUg..........aUCGCGA...A.CCCAUUG--.......---.........---.........-----.....................................---.......-----..-..........................AUGGAGACAUUUC....GUGGCGCUGACAGCCGAGCAAAAAAAGGAGAUUCUG.
NC_017730/1374182-1374355/-1            GUUUCUGUGGUAGUGUUCCUUCCGUUCUCUUCACUGCGGUCCACA................................GCAGUGA..U..A.GGAAUGG......UUUG-............AUAAGG..aG.AAGCUCCAGuuucuuuuua---u-----cgaguca.......................................uauuuaugUGGa.....cUGAAAua-......acu..............aucUAGGAGUUUUCUC....AUGGCUUUGAGCAAUGAGCAGAAGAAGUCCAUCUU-.
NC_017834/408132-408308/1               GUCGCCUGCGGCUGCGGGGCGCGUGGGgauguccaucguccgcu...........................ccagugcguagaa..u.ag.CCGAUUGg...cgUGUUUc.........gcCCGCGG...A.UAGAGA---.......GCG........cUCCggc...aug-----agg..............................ccggUGGca..ccgCGCAGuu-......ac...............aagGAGGAUGCC----....GUGGCACUGACGGCUGAAGAAAAGCAGGACAUCAUCg
NC_017866/399262-399437/1               GUCGCCUGAGGCUGUGGUGUGCGUGAGGAUG-UCCAUCGUCCGCU................ccagug....cguagaAUGGUCG..A..U.UGG--C-.....gUGUUUc.........gcCCGCGG...A.UAGAGA---.......GCGc.......uCCGg.......cAUGAGgu................................cggUGGca..ccgCGCAG..U......uac..............aagGAGGAUGCC----....GUGGCACUGACGGCUGAAGAAAAGCAGGACAUCAUC.
NC_017867/399264-399439/1               GUCGCCUGAGGCUGUGGUGUGCGUGAGGAUG-UCCAUCGUCCGCU................ccagug....cguagaAUGGUCG..A..U.UGG--C-.....gUGUUUc.........gcCCGCGG...A.UAGAGA---.......GCGc.......uCCGg.......cAUGAGgu................................cggUGGca..ccgCGCAG..U......uac..............aagGAGGAUGCC----....GUGGCACUGACGGCUGAAGAAAAGCAGGACAUCAUC.
NC_017945/1372720-1372893/-1            GUUUCUGUGGUAGUGUUCCUUCCGUUCUCUUCACUGCGGUCCACA................................GCAGUGA..U..A.GGAAUGG......UUUG-............AUAAGG..aG.AAGCUCCAGuuucuuuuua---u-----cgaguca.......................................uauuuaugUGGa.....cUGAAAua-......acu..............aucUAGGAGUUUUCUC....AUGGCUUUGAGCAAUGAGCAGAAGAAGUCCAUCUU-.
NC_018000/3675428-3675554/1             CUCGACAAGGCCGAGAUGGAGCGCUGCUUCGCGCUGCAGUUCGAG................................GCGGGCGucGacG.GCAUG--.....aUCGUC............-UGUGG...U.UCGCUC---.......---.........---.........-----.....................................---.......-----..-..........................GGCGAGAAC----....AUGACGCUGGAGGCGGACGAAAAGAUCGAGAUCCUCa
NC_018019/1363594-1363768/-1            GUUUCUGUGGUAGUGUUCCUUCCGUUCUCUUCACUGCGGUCCACA................................GCAGUGA..U..A.GGAAUGG......UUUGA............-UAAGG..aG.--AAGCUCCa..gu..UUCuuuuuaucgAGUcau...auuUAU--gu.................................ggACUga...aaUAACUauC.........................uAGGAGUUUU-CUC....AUGGCUUUGAGCAAUGAGCAGAAGAAGUCCAUCUUG.
NC_018027/2140690-2140820/1             UACUGCUAAACUCCCACACCGACCCGGCGCGUGCUGCAGUUCGCG................................GUGGCCG..C..G.CCCG---......-CCGG...........aUUACCG...G.CUUCUCUCGa..uc..---.........---.........-----.....................................---.......-----..-..........................GCGGACCGAAUUG....AUGGAGUUGUUUUCGUGGCGCUCACCGCCGAACAGA.
NC_018078/1319925-1320056/1             CGCUGCUAGACUGUCCAACGACAUCGGUGCGUGCUGCGGUUCGCG................................GUGGCCG..U..G.CCCUGAU.....aUCCAUg..........aUCGCGA...A.CCCAUUG--.......---.........---.........-----.....................................---.......-----..-..........................AUGGAGACAUUUC....GUGGCGCUGACAGCCGAGCAAAAAAAGGAGAUUCUG.
NC_018101/1605321-1605494/-1            UUUUCUGUGGUAGUGUUCCUUCCGUUCUCUUCACUGCGGUCCACA................................GCAGUGA..U..A.GGAAUGG......UUUGAu..........aAUGAGA..aA.CCUGGUUUCc..uc..UUA.........UCAag.....ucAUAUUuaug............................uggacUGAa.....aUAACUacU..........................GAGGAGUUUUCUC....AUGGCUUUGAGCAAUGAGCAGAAGAAGUCCAUCUUG.
NC_018143/3093723-3093854/-1            CGCUGCUAGACUGUCCAACGACAUCGGUGCGUGCUGCGGUUCGCG................................GUGGCCG..U..G.CCCUGAU.....aUCCAUg..........aUCGCGA...A.CCCAUUG--.......---.........---.........-----.....................................---.......-----..-..........................AUGGAGACAUUUC....GUGGCGCUGACAGCCGAGCAAAAAAAGGAGAUUCUG.
NC_018150/3154135-3154267/-1            UAAAGCACCGCUACACUUCGUCGCUGGUGG-UGCUGCAGUUCGCG................................GUGGC-C..C..G.CUACAGAu...aa-UUCG............ACGCGA...A.CCUCACUG-.......---.........---.........-----.....................................---.......-----..-..........................AUGGAGAAGCCCUg.ccGUGUCGUUGACCACAGAGCAGAAGAAGGAAAUCCUC.
NC_018266/7007089-7007244/-1            GACCAGAAUGGUAACGUCGUGGCCGGGUCCG-GCUGCAGUCCGUG................................GCGGCCG.aG..A.CCG----......UCUU-............-CCCGG..cG.UUCAUCCACg..cc..CGG........gGCC.........GCAC-.....................................GGC......aCUGAUuaU......u.................ucGAGGAGCAACACA...aGUGGCGCUGUCCACCGAAGAGAAGAAGUCGAUCCUG.
NC_018531/1613961-1614126/1             UGACGUGCCGGUAAACUGAUGAGUGGAUCCG-GCUGCAGUCCGUG................................GCGGCUG..G..A.CCUGUU-......UUUGU............GUGCGGc.aA.CGUACCAAGg...a..---c......aaCCCguc...agcGAGGCgcug.............................caccGGGag..gcaCGGCAcaA......cu................cuAGGAGUUCAC---....GUGGCACUUGACGCCGCUGUAAAGCAG---------.
NC_018581/2373107-2373238/1             GUCACGCCGGGUAGCCUGGCCAGUCGGUGU-UGCUGCAGUCCGCG................................GUGGC-G..C..A.CCGUGGUu....gUUUCG...........gACGCGG..uA.CUGAGAAA-.......---.........---.........-----.....................................---.......-----..-..........................CAGGAGUAUCUCC....AUGGCUUUGACUGUCGAGCAGAAGAAGGAAAUCCUC.
NC_018681/6910106-6910250/-1            CGCCCGGUCCGGUAAGGUAGAUCCUCGGGUUUGCUGCGGUCCGCG................................GCGGC-A..C..C.CA-----......--CAC............-C-CGGguaA.CCGGAAA--.......UUC........g---.........AGCGCgg................................cac---......uGAAAUagG......g..................aGUGGAUGCCUC--....AUGGCUCUGACCACUGAGCAGAAGUCGGCGAUUCUG.
NC_019673/7729416-7729568/-1            CGACUACUGGUAACCUCGACAGUUGGGUCUG-GCUGCGGUCCGUG................................GCGGCCA.uG..A.CCG----......UCUAC...........c-CCCGG..cAaCGGGGCCGC.......---acg..gaacAUC.........GCAUC....................................aGGU......a---CAagG......ag................uaGCGGAAAC-----....GUGGCACUGACCACCGAGCAAAAGAAGACCAUCCUC.
NC_019950/3119266-3119397/-1            CGCUGCUAGACUGUCCAACGACAUCGGUGCGUGCUGCGGUUCGCG................................GUGGCCG..U..G.CCCUGAU.....aUCCAUg..........aUCGCGA...A.CCCAUUG--.......---.........---.........-----.....................................---.......-----..-..........................AUGGAGACAUUUC....GUGGCGCUGACAGCCGAGCAAAAAAAGGAGAUUCUG.
NC_019951/3215040-3215171/-1            CGCUGCUAGACUGCCCAACGACAUCGGUGCGUGCUGCGGUUCGCG................................GUGGCCG..U..G.CCCUGAU.....aUCCAUg..........aUCGCGA...A.CCCGUUG--.......---.........---.........-----.....................................---.......-----..-..........................AUGGAGACAUUUC....GUGGCGCUGACAGCCGAGCAAAAAAAGGAGAUUCUG.
NC_019952/3187114-3187245/-1            CGCUGCUAGACUGCCCAACGACAUCGGUGCGUGCUGCGGUUCGCG................................GUGGCCG..U..G.CCCUGAU.....aUCCAUg..........aUCGCGA...A.CCCAUUG--.......---.........---.........-----.....................................---.......-----..-..........................AUGGAGACAUUUC....GUGGCGCUGACAGCCGAGCAAAAAAAGGAGAUUCUG.
NC_019965/3137088-3137219/-1            CGCUGCUAGACUGCCCAACGACAUCGGUGCGUGCUGCGGUUCGCG................................GUGGCCG..U..G.CCCUGAU.....aUCCAUg..........aUCGCGA...A.CCCAUUG--.......---.........---.........-----.....................................---.......-----..-..........................AUGGAGACAUUUC....GUGGCGCUGACAGCCGAGCAAAAAAAGGAGAUUCUG.
NC_019966/2455334-2455465/1             GCACUGUUAGACUCCCUGCCGACCCGGCGUGUGCUGCAGUUCGCG................................GUGGCUA..C..G.CCUUAGAag..aa-UUAG............UCGCGG...A.CCUAUUG--.......---.........---.........-----.....................................---.......-----..-..........................AUGGAGUUAUUUC....GUGGCGCUCACUGCCGAACAAAAGAAGGACAUUCUG.
NC_020133/2267765-2267896/1             CGCUGCUAGACUGCCCGACGACAUCGGCGCGUGCUGCGGUUCGCG................................GUGGCCG..C..G.CCGGCUA.....aUCCCUg..........aUCGCGG...A.CCAAUUG--.......---.........---.........-----.....................................---.......-----..-..........................AUGGAGAUGUUUC....GUGGCGCUGACUGCCGAGCAGAAAAAGGAAAUUCUG.
NC_020230/1012568-1012718/1             AAGGCUGUGCUAGGGUAACUCGGUCAGCG---ACUGCGGUUCGCG................................GUAGU--..C..G.CGCGGAU......UGC--............CCUCGG...G.CAGUCUUUA.......---.........---.........AGA--aucuu..........................uagcgcGG-a.....cUGAAA.u-......a.................acAAGGAGUUAUCC-....AUGGCACUGUCCAAGGACGAGAAGGCAGCAACUCUCa
NC_020245/3016810-3016941/-1            CGCUGCUAGACUGUCCAACGACAUCGGUGCGUGCUGCGGUUCGCG................................GUGGCCG..U..G.CCCUGAU.....aUCCAUg..........aUCGCGA...A.CCCAUUG--.......---.........---.........-----.....................................---.......-----..-..........................AUGGAGACAUUUC....GUGGCGCUGACAGCCGAGCAAAAAAAGGAGAUUCUG.
NC_020302/1867132-1867278/-1            GGACCGGUAAGGUUUUCUGAGGCUCAAUGCG-ACUGCGGUCCACA................................GCAGUUG..C..G.--CC---......CUCUG............-CCCCG...G.CAGAGUCAU....u..---.........---.........-----uc................................augUGGa.....cUGAAAca-......ac...............cauCAGGAGAUAUCCC...cAUGGCUCUUUCCGCCGAGAAGAAGAAGGCCAUCCU-.
NC_003450/2085667-2085839/-1            CAAGCUGUUAAGCUUCCAAGGUGGUUUUGCG.ACUGCGGUCCGCA................................GCAGUUG..U..G.AAAAGUAC....ACACAU...........CAUCCGG...G.UUUAUC..........UUG........GAUGAAU..GAGUGAAA.AUU...............................UUUCAUG.....CGGACUGAA......AUAA...........CUUUUAGGAGAC.ACC......AUGGCUCUUACUUCUGAGCAGAAGAAGUCCAUCCUU.
NC_006958/2055717-2055889/-1            CAAGCUGUUAAGCUUCCAAGGUGGUUUUGCG.ACUGCGGUCCGCA................................GCAGUUG..U..G.AAAAGUAC....ACACAUC...........AUCCGG...G.UUUAUC..........UUG........GAUGAAU..GAGUGAAA.AUU...............................UUUCAUG.....CGGACUGAA......AUAA...........CUUUUAGGAGAC.ACC......AUGGCUCUUACUUCUGAGCAGAAGAAGUCCAUCCUU.
NC_008146/2248074-2248209/1             CGCUGUUAGACUUCUCGGCGUCAACGACGUGUGCUGCAGUUCGCG................................GCGGCCG..C..G.UCGGC........CUUCU.............UGUGA...G.GGCACUGUUU..UG..UUUC......CC..................................................................................................GCGGACCGAUGG.....AUGGAGUUGUUUUCGUGGCGCUUACCGCCGAGCAGA.
NC_009342/2004693-2004865/-1            CAAGCUGUUAAGCUUCCAAGGUGGUUUUGCG.ACUGCGGUCCGCA................................GCAGUUG..C..G.AAAAGUAC....ACACAUC...........AUCCGG...G.UUUAUC..........UUG........GAUGAAU..GAGUGAAA.AUU...............................UUUCAUG.....CGGACUGAA......AUAA...........CUUUUAGGAGAC.ACC......AUGGCUCUUACUUCUGAGCAGAAGAAGUCCAUCCUU.
NC_016946/3743371-3743498/-1            CGCUGAUAGACUCGCCCCCCGAUACGGAGUGUGCUGCAGUCCGCG................................GCGGCCA..C..GACCGAAA.......UUU..............UCGCGG..CA.CCGAUUG.......................................................................................................................AUGGAGAUAGUUC....GUGGCGCUGACAGCCGAGCAGAAAAAAGAAAUCCUG.
NC_016947/3737865-3737992/-1            CGCUGAUAGACUCGCCCCCCGAUACGGAGUGUGCUGCAGUCCGCG................................GCGGCCA..C..GACCGAAA.......UUU..............UCGCGG..CA.CCGAUUG.......................................................................................................................AUGGAGAUAGUUC....GUGGCGCUGACAGCCGAGCAGAAAAAAGAAAUCCUG.
NC_016948/3861784-3861911/-1            CGCUGAUAGACUCGCCCCCCGAUACGGAGUGUGCUGCAGUCCGCG................................GCGGCCA..C..GACCGAAA.......UUU..............UCGCGG..CA.CCGAUUG.......................................................................................................................AUGGAGAUAGUUC....GUGGCGCUGACAGCCGAGCAGAAAAAAGAAAUCCUG.
NC_017904/3885556-3885683/-1            CGCUGAUAGACUCGCCCCCCGAUACGGAGUGUGCUGCAGUCCGCG................................GCGGCCA..C..GACCGAAA.......UUU..............UCGCGG..CA.CCGAUUG.......................................................................................................................AUGGAGAUAGUUC....GUGGCGCUGACAGCCGAGCAGAAAAAAGAAAUCCUG.
NC_018289/2736406-2736534/1             GCGCUGCUACACUUCUCGGCGAUCCGGCGCAUGCUGCAGGCCGCG................................GUGGCUG..U..G.UCGAGAA......UUUGU............UCGC.G...GACCGAUUG.......................................................................................................................AUGGAGUUGUUU....CGUGGCGCUUACCGCCGAGCAGAAAAAAGAGAUCCUG.
NC_018612/3879010-3879137/-1            CGCUGAUAGACUCGCCCCCCGAUACGGAGUGUGCUGCAGUCCGCG................................GCGGCCA..C..GACCGAAA.......UUU..............UCGCGG..CA.CCGAUUG.......................................................................................................................AUGGAGAUAGUUC....GUGGCGCUGACAGCCGAGCAGAAAAAAGAAAUCCUG.
#=GC SS_cons_2                          .....................................<<<<<<<<.............................................................................>>>>>...>.>>..............<<<<........<<<<<.<<<<................................>>>>......>>>>>......>>>>.....................................................................................
#=GC SS_cons                            :::::::::::::::::::::::::<<<<<<-<<<<<________................................>>>>>>>..>..>.>>-----......<<<<<............______..._._________.......___.........___........._____.....................................___......._____.._..........................>>>>>::::::::....::::::::::::::::::::::::::::::::::::.
#=GC RF                                 cgCucuuugGcuacccgccggcguuGGcgcGUGCUGCGGUCCGCG................................GCGGCCg..c..g.CCgugug......UcUuu............cCGCGG...A.CcgAgugac.......ucG.........gCc.........aaaau.....................................uGg.......CGcAa..a..........................aaGgAgucaacUC....GUGGCgCUGACcgCuGAGCAGAAGAAGGAcAUCCUg.
//
