# Supplementary material for: Discovery and validation of novel and distinct RNA regulators for ribosomal protein S15 in diverse bacterial phyla
Source: BMC Genomics. 2014 Aug 7;15(1):657. doi: 10.1186/1471-2164-15-657 (PMC4137082; doi:10.1186/1471-2164-15-657)
Supplement: Supplementary file 3 — Additional file 3: Alignment of Chlamydia RNA. (TXT 5 KB) [file 12864_2014_6354_MOESM3_ESM.txt]

# STOCKHOLM 1.0
# Slinger, Deiorio-Hagger, Anthony, Gilligan, and Meyer. Discovery and validation of novel and distinct RNA regulators for ribosomal protein S15 in diverse bacterial phyla. BMC Genomics 2014. 
# RNA identified in Chlamydia preceding gene encoding ribosomal protein S15 (rpsO).

NC_002491/1149548-1149611/-1            UCUCAAGUAUAAUCAGCUUUUGCGGCA---AUUAU-U-UUAAGGAGACAUCCG.AUGUCUUUGGAUAAAG-.
NC_002620/274310-274377/-1              UCUUAGGUAUAAUUGGCCAUUACGGCAUUUUUUGUAU-UUAAGGAGACAGCGA.AUGUCUUUGGAUAAGG-.
NC_007899/302318-302386/-1              UCUCAAGUAUAAUUGGCUUUUGCGGCAAUUAUUUUAUUUUAAGGAGACAUCCA.AUGUCUUUGGAUAAGG-.
NC_015408/27826-27893/1                 UCUUAAGUAUAAUCUGCUUUUGCAGUAAUUUUUAU-U-UUAAGGAGACAUCCAaAUGUCUUUGGAUAAAG-.
NC_015744/275034-275101/-1              UCUUAGGUAUAAUUGGUCAUUACGGCAUUUUUUGUAU-UUAAGGAGACAUCGA.AUGUCUUUGGAUAAGG-.
NC_017292/867934-868002/1               UCUCAAGUAUAAUUGGCUUUUGCGGCAAUUAUUUUAUUUUAAGGAGACAUCCA.AUGUCUUUGGAUAAGG-.
NC_003361/868145-868214/1               UCUCAAGUAUAAUUGGCUUUUGCAGCAAUUAUUUUAUUUUAAGGAGACAUCCA.AUGUCUUUGGAUAAGGG.
NC_018620/848499-848568/1               UCUCAAGUAUAAUUGGCUUUUGCGGCAAUUAUUUUAUUUUAAGGAGACAUCCA.AUGUCUUUGGAUAAGGG.
NC_017287/867345-867414/1               UCUCAAGUAUAAUUGGCUUUUGCGGCAAUUAUUUUAUUUUAAGGAGACAUCCA.AUGUCUUUGGAUAAGGG.
NC_018627/865109-865178/1               UCUCAAGUAUAAUUGGCUUUUGCGGCAAUUAUUUUAUUUUAAGGAGACAUCCA.AUGUCUUUGGAUAAGGG.
NC_015470/867433-867502/1               UCUCAAGUAUAAUUGGCUUUUGCGGCAAUUAUUUUAUUUUAAGGAGACAUCCA.AUGUCUUUGGAUAAGGG.
NC_018625/865016-865085/1               UCUCAAGUAUAAUUGGCUUUUGCGGCAAUUAUUUUAUUUUAAGGAGACAUCCA.AUGUCUUUGGAUAAGGG.
NC_018623/856902-856971/1               UCUCAAGUAUAAUUGGCUUUUGCGGCAAUUAUUUUAUUUUAAGGAGACAUCCA.AUGUCUUUGGAUAAGGG.
NC_017291/865148-865217/1               UCUCAAGUAUAAUUGGCUUUUGCGGCAAUUAUUUUAUUUUAAGGAGACAUCCA.AUGUCUUUGGAUAAGGG.
NC_018622/842106-842175/1               UCUCAAGUAUAAUUGGCUUUUGCGGCAAUUAUUUUAUUUUAAGGAGACAUCCA.AUGUCUUUGGAUAAGGG.
NC_018621/854008-854077/1               UCUCAAGUAUAAUUGGCUUUUGCGGCAAUUAUUUUAUUUUAAGGAGACAUCCA.AUGUCUUUGGAUAAGGG.
NC_017289/867966-868035/1               UCUCAAGUAUAAUUGGCUUUUGCGGCAAUUAUUUUAUUUUAAGGAGACAUCCA.AUGUCUUUGGAUAAGGG.
NC_017290/867801-867870/1               UCUCAAGUAUAAUUGGCUUUUGCGGCAAUUAUUUUAUUUUAAGGAGACAUCCA.AUGUCUUUGGAUAAGGG.
NC_020248/859883-859952/1               UCUCAAGUAUAAUUGGCUUUUGCGGCAAUUAUUUUAUUUUAAGGAGACAUCCA.AUGUCUUUGGAUAAGGG.
NC_019391/867622-867691/1               UCUCAAGUAUAAUUGGCUUUUGCGGCAAUUAUUUUAUUUUAAGGAGACAUCCA.AUGUCUUUGGAUAAGGG.
NC_018619/867858-867927/1               UCUCAAGUAUAAUUGGCUUUUGCGGCAAUUAUUUUAUUUUAAGGAGACAUCCA.AUGUCUUUGGAUAAGGG.
NC_018626/857320-857389/1               UCUCAAGUAUAAUUGGCUUUUGCGGCAAUUAUUUUAUUUUAAGGAGACAUCCA.AUGUCUUUGGAUAAGGG.
NC_014796/859941-860010/1               UCUCAAGUAUAAUUGGCUUUUGCGGCAAUUAUUUUAUUUUAAGGAGACAUCCA.AUGUCUUUGGAUAAGGG.
NC_018624/868095-868164/1               UCUCAAGUAUAAUUGGCUUUUGCGGCAAUUAUUUUAUUUUAAGGAGACAUCCA.AUGUCUUUGGAUAAGGG.
NC_004552/839909-839974/1               UCUCAAGUAUAAUUGGCUUUUGCGGCAA...UU..AUUUUAAGGAGACAUCCA.AUGUCUUUGGAUAAGGGa
NC_017285/925376-925441/1               UCUCAAGUAUAAUCGGCUUUUGCGGCAA...UU..AUUUUAAGGAGACAUCCG.AUGUCUUUGGAUAAAGGa
NC_002179/918209-918274/1               UCUCAAGUAUAAUCAGCUUUUGCGGCAA...UU..AUUUUAAGGAGACAUCCG.AUGUCUUUGGAUAAAGGa
NC_017952/996321-996388/-1              UCUUAGGUAUAAUUGGUCAUUACGGCAUUUUUUGUAU-UUAAGGAGACAUCGA.AUGUCUUUGGAUAAGG-.
NC_012687/997883-997950/-1              UCUUAGGUAUAAUUGGUCAUUACGGCAUUUUUUGUAU-UUAAGGAGACAUCGA.AUGUCUUUGGAUAAGG-.
NC_017951/996170-996237/-1              UCUUAGGUAUAAUUGGUCAUUACGGCAUUUUUUGUAU-UUAAGGAGACAUCGA.AUGUCUUUGGAUAAGG-.
NC_017953/996160-996227/-1              UCUUAGGUAUAAUUGGUCAUUACGGCAUUUUUUGUAU-UUAAGGAGACAUCGA.AUGUCUUUGGAUAAGG-.
NC_007429/998060-998127/-1              UCUUAGGUAUAAUUGGUCAUUACGGCAUUUUUUGUAU-UUAAGGAGACAUCGA.AUGUCUUUGGAUAAGG-.
NC_010280/275116-275183/-1              UCUUAGGUAUAAUUGGUCAUUACGGCAUUUUUUGUAU-UUAAGGAGACAUCGA.AUGUCUUUGGAUAAGG-.
NC_016798/997926-997993/-1              UCUUAGGUAUAAUUGGUCAUUACGGCAUUUUUUGUAU-UUAAGGAGACAUCGA.AUGUCUUUGGAUAAGG-.
NC_010287/275109-275176/-1              UCUUAGGUAUAAUUGGUCAUUACGGCAUUUUUUGUAU-UUAAGGAGACAUCGA.AUGUCUUUGGAUAAGG-.
NC_012686/997955-998022/-1              UCUUAGGUAUAAUUGGUCAUUACGGCAUUUUUUGUAU-UUAAGGAGACAUCGA.AUGUCUUUGGAUAAGG-.
#=GC SS_cons                            :...........---<<<_____>>>-----............-<<<<<____._>>>>>:::::::::::.
#=GC RF                                 UCUcAagUAcAAUUGGCuUUUGCgGCAAUUAUUgUAuUuUaAGGAGACAUCCA.AUGUCUUUGGAUAAGGG.
//
